# Supplementary material for: Heme and hemoglobin utilization by Mycobacterium tuberculosis
Source: Nat Commun. 2019 Sep 18;10:4260. doi: 10.1038/s41467-019-12109-5 (PMC6751184; doi:10.1038/s41467-019-12109-5)
Supplement: Supplementary file 3 — Source Data [file 41467_2019_12109_MOESM3_ESM.xlsx]

## Sheet: 1A & 1B
FeCi	wt						Heme	wt						Hb	wt
Day	1	2	3	Avg	Sem		Day	1	2	3	Avg	Sem		Day	1	2	3	Avg	Sem
0	0.01	0.01	0.01	0.01	0		0	0.06	0.03	0.07	0.0533333	0.0120185		0	0.06	0.05	0.07	0.06	0.0057735
1	0.05	0.02	0.01	0.0266667	0.0120185		1	0.06	0.03	0.07	0.0533333	0.0120185		1	0.05	0.07	0.09	0.07	0.011547
2	0.06	0.09	0.04	0.0633333	0.0145297		3	0.06	0.02	0.149	0.0763333	0.0381241		3	0.09	0.07	0.08	0.08	0.0057735
3	0.09	0.11	0.06	0.0866667	0.0145297		5	0.098	0.09	0.186	0.124667	0.0307535		5	0.1	0.13	0.14	0.123333	0.0120185
4	0.14	0.19	0.2	0.176667	0.0185592		7	0.14	0.103	0.254	0.165667	0.0454398		7	0.21	0.15	0.172	0.177333	0.0175246
5	0.26	0.32	0.29	0.29	0.0173205		9	0.161	0.149	0.296	0.202	0.0471275		9	0.266	0.21	0.266	0.247333	0.0186667
6	0.34	0.41	0.42	0.39	0.0251661		11	0.268	0.156	0.388	0.270667	0.0669859		11	0.414	0.29	0.3538	0.3526	0.0358007
7	0.61	0.67	0.69	0.656667	0.024037		13	0.335	0.22	0.456	0.337	0.0681347		13	0.65	0.55	0.56	0.586667	0.031798
8	0.85	0.91	0.92	0.893333	0.0218581		15	0.41	0.29	0.56	0.42	0.0781025		15	0.88	0.69	0.7865	0.7855	0.0548506
9	1.05	1.11	1.1	1.08667	0.0185592		17	0.55	0.303	0.575	0.476	0.0868005		17	1.05	0.861	0.98	0.963667	0.0551674
10	1.23	1.28	1.24	1.25	0.0152753		19	0.56	0.42	0.683	0.554333	0.0759744		19	1.19	1.04	1.187	1.139	0.0495076
11	1.5	1.4	1.4	1.43333	0.0333333		21	0.59	0.51	0.791	0.630333	0.0835869		21	1.333	1.21	1.2	1.24767	0.0427642
12	1.61	1.45	1.55	1.53667	0.0466667		23	0.722	0.588	0.899	0.736333	0.0900636		23	1.35	1.27	1.35	1.32333	0.0266667
13	1.58	1.76	1.86	1.73333	0.0819214		25	0.751	0.921	1	0.890667	0.0734628		25	1.38	1.29	1.37	1.34667	0.02848
14	1.71	1.8	1.91	1.80667	0.0578312		27	0.91	1.156	0.948	1.00467	0.0764577		27	1.41	1.29	1.35	1.35	0.034641
15	1.66	1.91	2.01	1.86	0.104083		29	1.145	0.931	0.967	1.01433	0.0661547		29	1.3	1.37	1.37	1.34667	0.0233333
16	1.76	1.85	1.79	1.8	0.0264575
FeCi	Δdpp						Heme	Δdpp						Hb	Δdpp
Day	1	2	3	Avg	Sem		Day	1	2	3	Avg	Sem		Day	1	2	3	Avg	Sem
0	0.01	0.01	0.01	0.01	0		0	0.055	0.06	0.06	0.0583333	0.00166667		0	0.06	0.06	0.06	0.06	0
1	0.02	0.02	0.02	0.02	0		1	0.06	0.06	0.06	0.06	0		1	0.06	0.06	0.06	0.06	0
2	0.04	0.06	0.05	0.05	0.0057735		3	0.08	0.07	0.08	0.0766667	0.00333333		3	0.07	0.06	0.07	0.0666667	0.00333333
3	0.1	0.07	0.08	0.0833333	0.00881917		5	0.09	0.1	0.09	0.0933333	0.00333333		5	0.06	0.06	0.08	0.0666667	0.00666667
4	0.12	0.18	0.12	0.14	0.02		7	0.12	0.12	0.14	0.126667	0.00666667		7	0.08	0.09	0.1	0.09	0.0057735
5	0.26	0.22	0.21	0.23	0.0152753		9	0.16	0.16	0.13	0.15	0.01		9	0.09	0.13	0.13	0.116667	0.0133333
6	0.37	0.25	0.34	0.32	0.0360555		11	0.145	0.177	0.15	0.157333	0.0099387		11	0.1	0.09	0.12	0.103333	0.00881917
7	0.59	0.46	0.59	0.546667	0.0433333		13	0.14	0.177	0.14	0.152333	0.0123333		13	0.1	0.09	0.12	0.103333	0.00881917
8	0.82	0.7	0.75	0.756667	0.034801		15	0.135	0.16	0.13	0.141667	0.00927961		15	0.09	0.14	0.11	0.113333	0.0145297
9	1.02	0.88	1.06	0.986667	0.054569		17	0.17	0.11	0.16	0.146667	0.0185592		17	0.12	0.14	0.09	0.116667	0.0145297
10	1.19	1.19	1.19	1.19	0		19	0.138	0.08	0.21	0.142667	0.0376002		19	0.1	0.11	0.08	0.0966667	0.00881917
11	1.39	1.26	1.29	1.31333	0.0392994		21	0.185	0.035	0.23	0.15	0.0589491		21	0.1027	0.11	0.09	0.1009	0.00584323
12	1.5	1.43	1.51	1.48	0.0251661		23	0.15	0.11	0.18	0.146667	0.0202759		23	0.14	0.12	0.14	0.133333	0.00666667
13	1.61	1.65	1.73	1.66333	0.0352767		25	0.16	0.09	0.18	0.143333	0.0272845		25	0.15	0.09	0.09	0.11	0.02
14	1.68	1.82	1.73	1.74333	0.0409607		27	0.1	0.09	0.2	0.13	0.0351188		27	0.16	0.09	0.16	0.136667	0.0233333
15	1.79	1.83	1.93	1.85	0.0416333		29	0.11	0.06	0.2	0.123333	0.0409607		29	0.15	0.09	0.16	0.133333	0.0218581
16	1.8	1.86	1.89	1.85	0.0264575
							Heme	dpp+						Hb	dpp+
							Day	1	2	3	Avg	Sem		Day	1	2	3	Avg	Sem
							0	0.09	0.01	0.07	0.0566667	0.024037		0	0.06	0.06	0.06	0.06	0
							1	0.09	0.01	0.07	0.0566667	0.024037		1	0.07	0.06	0.07	0.0666667	0.00333333
							3	0.095	0.035	0.13	0.0866667	0.0277389		3	0.11	0.05	0.1	0.0866667	0.0185592
							5	0.16	0.04	0.15	0.116667	0.0384419		5	0.143	0.08	0.13	0.117667	0.0192036
							7	0.19	0.06	0.21	0.153333	0.0470225		7	0.195	0.1	0.17	0.155	0.0284312
							9	0.25	0.09	0.2	0.18	0.0472582		9	0.25	0.17	0.26	0.226667	0.02848
							11	0.31	0.12	0.2218	0.217267	0.0548951		11	0.366	0.217	0.31	0.297667	0.0434524
							13	0.34	0.15	0.33	0.273333	0.0617342		13	0.51	0.41	0.55	0.49	0.0416333
							15	0.401	0.227	0.418	0.348667	0.061031		15	0.814	0.635	0.813	0.754	0.0595007
							17	0.527	0.323	0.493	0.447667	0.0631013		17	0.89	0.747	0.79	0.809	0.0423596
							19	0.613	0.477	0.643	0.577667	0.0510729		19	1.05	0.943	1.09	1.02767	0.0438799
							21	0.741	0.59	0.755	0.695333	0.0528215		21	1.255	1.028	1.1	1.12767	0.0669735
							23	0.87	0.679	0.7682	0.7724	0.0551769		23	1.375	1.123	1.301	1.26633	0.0747826
							25	0.92	0.76	0.88	0.853333	0.048074		25	1.343	1.19	1.311	1.28133	0.0465916
							27	0.925	0.79	0.98	0.898333	0.0564456		27	1.285	1.186	1.17	1.21367	0.0359645
							29	0.79	0.891	0.99	0.890333	0.057736		29	1.23	1.099	1.245	1.19133	0.0463693

## Sheet: 1C
	Heme	wt						Hb	wt
	Day	1	2	3	Avg	Sem		Day	1	2	3	Avg	Sem
	0	0.05	0.05	0.05	0.05	4.90654e-18		0	0.05	0.05	0.05	0.05	4.90654e-18
	1	0.05	0.05	0.05	0.05	4.90654e-18		1	0.055	0.065	0.055	0.0583333	0.00333333
	3	0.065	0.069	0.068	0.0673333	0.00120185		3	0.09	0.07	0.08	0.08	0.0057735
	5	0.095	0.1	0.09	0.095	0.00288675		5	0.13	0.108	0.119	0.119	0.00635085
	7	0.155	0.149	0.159	0.154333	0.00290593		7	0.17	0.191	0.175	0.178667	0.00633333
	9	0.17	0.18	0.18	0.176667	0.00333333		9	0.28	0.22	0.26	0.253333	0.0176383
	11	0.209	0.198	0.21	0.205667	0.00384419		11	0.396	0.305	0.368	0.356333	0.0269093
	13	0.305	0.3	0.33	0.311667	0.00927961		13	0.622	0.52	0.616	0.586	0.0330454
	15	0.399	0.41	0.405	0.404667	0.0031798		15	0.77	0.71	0.773	0.751	0.0205183
	17	0.56	0.51	0.575	0.548333	0.0196497		17	1.05	1.025	0.91	0.995	0.0431084
	19	0.68	0.86	0.69	0.743333	0.0584047		19	1.244	1.05	1.19	1.16133	0.0578081
	21	0.874	1.165	1.008	1.01567	0.0840919		21	1.292	1.222	1.281	1.265	0.0217332
	23	1.03	1.06	1.05	1.04667	0.00881917		23	1.28	1.29	1.28	1.28333	0.00333333
	25	1.09	0.995	1.069	1.05133	0.0288116		25	1.238	1.267	1.29	1.265	0.0150444
	27	1.15	1.005	1.04	1.065	0.0436845		27	1.31	1.19	1.25	1.25	0.034641
	29	1.153	1.033	1.123	1.103	0.0360555		29	1.25	1.23	1.267	1.249	0.0106927
	Heme	Δppe36						Hb	Δppe36
	Day	1	2	3	Avg	Sem		Day	1	2	3	Avg	Sem
	0	0.05	0.05	0.05	0.05	4.90654e-18		0	0.05	0.05	0.05	0.05	8.49837e-18
	1	0.05	0.05	0.05	0.05	4.90654e-18		1	0.05	0.05	0.05	0.05	8.49837e-18
	3	0.07	0.06	0.07	0.0666667	0.00333333		3	0.07	0.07	0.06	0.0666667	0.0057735
	5	0.067	0.069	0.086	0.074	0.00602771		5	0.074	0.056	0.059	0.063	0.00964365
	7	0.1	0.063	0.08	0.081	0.0106927		7	0.089	0.088	0.055	0.0773333	0.0193477
	9	0.108	0.088	0.1	0.0986667	0.00581187		9	0.079	0.09	0.099	0.0893333	0.0100167
	11	0.109	0.099	0.107	0.105	0.00305505		11	0.06	0.052	0.06	0.0573333	0.0046188
	13	0.09	0.12	0.1	0.103333	0.00881917		13	0.06	0.04	0.031	0.0436667	0.0148436
	15	0.1	0.1	0.1	0.1	9.81308e-18		15	0.04	0.045	0.06	0.0483333	0.0104083
	17	0.08	0.059	0.06	0.0663333	0.00683943		17	0.075	0.051	0.066	0.064	0.0121244
	19	0.068	0.06	0.06	0.0626667	0.00266667		19	0.04	0.03	0.04	0.0366667	0.0057735
	21	0.081	0.06	0.052	0.0643333	0.00864741		21	0.07	0.04	0.052	0.054	0.0150997
	23	0.088	0.08	0.08	0.0826667	0.00266667		23	0.085	0.075	0.083	0.081	0.0052915
	25	0.079	0.063	0.075	0.0723333	0.0048074		25	0.069	0.077	0.087	0.0776667	0.0090185
	27	0.05	0.06	0.06	0.0566667	0.00333333		27	0.115	0.07	0.09	0.0916667	0.0225462
	29	0.05	0.06	0.06	0.0566667	0.00333333		29	0.128	0.06	0.06	0.0826667	0.0392598

## Sheet: 1D
	Heme	wt						Hb	wt
	Day	1	2	3	Avg	Sem		Day	1	2	3	Avg	Sem
	0	0.05	0.05	0.05	0.05	4.90654e-18		0	0.05	0.05	0.05	0.05	4.90654e-18
	1	0.05	0.05	0.05	0.05	4.90654e-18		1	0.055	0.065	0.055	0.0583333	0.00333333
	3	0.065	0.069	0.068	0.0673333	0.00120185		3	0.09	0.07	0.08	0.08	0.0057735
	5	0.095	0.1	0.09	0.095	0.00288675		5	0.13	0.108	0.119	0.119	0.00635085
	7	0.155	0.149	0.159	0.154333	0.00290593		7	0.17	0.191	0.175	0.178667	0.00633333
	9	0.17	0.18	0.18	0.176667	0.00333333		9	0.28	0.22	0.26	0.253333	0.0176383
	11	0.209	0.198	0.21	0.205667	0.00384419		11	0.396	0.305	0.368	0.356333	0.0269093
	13	0.305	0.3	0.33	0.311667	0.00927961		13	0.622	0.52	0.616	0.586	0.0330454
	15	0.399	0.41	0.405	0.404667	0.0031798		15	0.77	0.71	0.773	0.751	0.0205183
	17	0.56	0.51	0.575	0.548333	0.0196497		17	1.05	1.025	0.91	0.995	0.0431084
	19	0.68	0.86	0.69	0.743333	0.0584047		19	1.244	1.05	1.19	1.16133	0.0578081
	21	0.874	1.165	1.008	1.01567	0.0840919		21	1.292	1.222	1.281	1.265	0.0217332
	23	1.03	1.06	1.05	1.04667	0.00881917		23	1.28	1.29	1.28	1.28333	0.00333333
	25	1.09	0.995	1.069	1.05133	0.0288116		25	1.238	1.267	1.29	1.265	0.0150444
	27	1.15	1.005	1.04	1.065	0.0436845		27	1.31	1.19	1.25	1.25	0.034641
	29	1.153	1.033	1.123	1.103	0.0360555		29	1.25	1.23	1.267	1.249	0.0106927
	Heme	Δppe62						Hb	Δppe62
	Day	1	2	3	Avg	Sem		Day	1	2	3	Avg	Sem
	0	0.02	0.09	0.05	0.0533333	0.0202759		0	0.096	0.04	0.02	0.052	0.0393954
	1	0.03	0.096	0.05	0.0586667	0.0195391		1	0.135	0.03	0.026	0.0636667	0.0618088
	3	0.035	0.1	0.09	0.075	0.0202073		3	0.155	0.029	0.041	0.075	0.0695414
	5	0.046	0.119	0.098	0.0876667	0.0216974		5	0.157	0.036	0.091	0.0946667	0.0605833
	7	0.07	0.18	0.16	0.136667	0.0338296		7	0.156	0.033	0.153	0.114	0.0701641
	9	0.099	0.2	0.159	0.152667	0.0293277		9	0.2	0.113	0.23	0.181	0.0607701
	11	0.111	0.206	0.177	0.164667	0.0281089		11	0.29	0.166	0.197	0.217667	0.0645316
	13	0.169	0.27	0.235	0.224667	0.0296104		13	0.401	0.287	0.394	0.360667	0.0638931
	15	0.22	0.32	0.29	0.276667	0.0296273		15	0.477	0.312	0.482	0.423667	0.0967385
	17	0.254	0.339	0.325	0.306	0.0263122		17	0.58	0.471	0.593	0.548	0.067
	19	0.3	0.411	0.368	0.359667	0.0323127		19	0.61	0.53	0.686	0.608667	0.0780085
	21	0.336	0.44	0.348	0.374667	0.0328498		21	0.71	0.58	0.58	0.623333	0.0750555
	23	0.351	0.422	0.356	0.376333	0.0228789		23	0.56	0.61	0.705	0.625	0.0736546
	25	0.329	0.36	0.43	0.373	0.0298719		25	0.522	0.69	0.63	0.614	0.0851352
	27	0.32	0.43	0.37	0.373333	0.031798		27	0.522	0.675	0.63	0.609	0.0786321
	29	0.327	0.42	0.39	0.379	0.0274044		29	0.511	0.662	0.691	0.621333	0.0966454

## Sheet: 2A
	Heme	wt						Hb	wt
	Day	1	2	3	Avg	Sem		Day	1	2	3	Avg	Sem
	0	0.01	0.01	0.01	0.01	0		0	0.01	0.01	0.01	0.01	0
	2	0.02	0.01	0.01	0.0133333	0.00333333		2	0.01	0.01	0.01	0.01	0
	4	0.03	0.04	0.05	0.04	0.0057735		4	0.02	0.03	0.04	0.03	0.0057735
	6	0.04	0.04	0.09	0.0566667	0.0166667		6	0.05	0.07	0.08	0.0666667	0.00881917
	8	0.1	0.11	0.1	0.103333	0.00333333		8	0.08	0.1	0.08	0.0866667	0.00666667
	10	0.18	0.21	0.2	0.196667	0.00881917		10	0.1	0.15	0.19	0.146667	0.0260342
	12	0.26	0.31	0.36	0.31	0.0288675		12	0.19	0.25	0.21	0.216667	0.0176383
	14	0.38	0.43	0.49	0.433333	0.031798		14	0.21	0.31	0.36	0.293333	0.0440959
	16	0.47	0.52	0.55	0.513333	0.0233333		16	0.49	0.54	0.5	0.51	0.0152753
	18	0.53	0.6	0.72	0.616667	0.0554777		18	0.71	0.72	0.68	0.703333	0.0120185
	20	0.75	0.735	0.77	0.751667	0.0101379		20	0.93	0.9	0.99	0.94	0.0264575
	22	0.88	0.75	0.8	0.81	0.0378594		22	1.08	1.14	1.17	1.13	0.0264575
	24	0.89	0.92	0.83	0.88	0.0264575		24	1.35	1.35	1.24	1.31333	0.0366667
	26	0.81	0.88	0.91	0.866667	0.0296273		26	1.3	1.36	1.37	1.34333	0.0218581
	28	0.9	0.88	0.93	0.903333	0.0145297		28	1.32	1.29	1.37	1.32667	0.0233333
	30	0.92	0.91	0.9	0.91	0.0057735		30	1.35	1.3	1.25	1.3	0.0288675
	32	1.01	0.89	0.86	0.92	0.0458258		32	1.33	1.35	1.32	1.33333	0.00881917
	Heme	Δppe37						Hb	Δppe37
	Day	1	2	3	Avg	Sem		Day	1	2	3	Avg	Sem
	0	0.01	0.01	0.01	0.01	0		0	0.01	0.01	0.01	0.01	0
	2	0.01	0.01	0.01	0.01	0		2	0.02	0.02	0.02	0.02	0
	4	0.02	0.02	0.02	0.02	0		4	0.05	0.05	0.05	0.05	8.49837e-18
	6	0.05	0.06	0.05	0.0533333	0.00333333		6	0.08	0.093925	0.1	0.0913083	0.0102535
	8	0.08	0.1	0.09	0.09	0.0057735		8	0.15	0.16	0.19	0.166667	0.0208167
	10	0.16	0.18	0.18	0.173333	0.00666667		10	0.21	0.27	0.31	0.263333	0.0503322
	12	0.25	0.22	0.29	0.253333	0.0202759		12	0.39	0.35	0.41	0.383333	0.0305505
	14	0.36	0.39	0.32	0.356667	0.0202759		14	0.5	0.58	0.64	0.573333	0.0702377
	16	0.56	0.47	0.53	0.52	0.0264575		16	0.69	0.63	0.91	0.743333	0.147422
	18	0.63	0.58	0.69	0.633333	0.031798		18	0.95	1.06	1.11987	1.04329	0.0861612
	20	0.88	0.81	0.8	0.83	0.0251661		20	1.17045	1.28605	1.22102	1.22584	0.0579503
	22	0.93	0.89	0.96	0.926667	0.0202759		22	1.39442	1.4161	1.29327	1.36793	0.065558
	24	1.01	0.99	1.02	1.00667	0.00881917		24	1.4895	1.5184	1.4895	1.49913	0.0166854
	26	1.01	0.95	1	0.986667	0.0185592		26	1.4895	1.56175	1.48227	1.51117	0.043948
	28	1.03	1	1	1.01	0.01		28	1.56175	1.4895	1.4895	1.51358	0.0417136
	30	0.95	1.01	1.05	1.00333	0.0290593		30	1.58342	1.4895	1.41725	1.49672	0.0833228
	32	1	1.02	1.05	1.02333	0.0145297		32	1.56175	1.4895	1.4895	1.51358	0.0417136

## Sheet: 2B
							Heme+ADS	wt
							Day	1	2	3	Avg	Sem
							0	0.05	0.05	0.05	0.05	4.90654e-18
							1	0.18	0.21	0.14	0.176667	0.0202759
							3	0.3	0.44	0.51	0.416667	0.0617342
							5	0.86	0.8	0.89	0.85	0.0264575
							7	0.91	0.93	0.98	0.94	0.0208167
							9	1.05	1.01	1.1	1.05333	0.0260342
							11	1.13	1.2	1.18	1.17	0.0208167
							13	1.43	1.48	1.47	1.46	0.0152753
							15	1.59	1.65	1.69	1.64333	0.0290593
							17	1.82	1.91	1.94	1.89	0.0360555
							19	2.05	2.2	2.13	2.12667	0.0433333
							21	2.26	2.26	2.28	2.26667	0.00666667
							23	2.2	2.23	2.25	2.22667	0.0145297
							25	2.12	2.26	2.24	2.20667	0.0437163
							27	2	2.2	2.25	2.15	0.0763763
							Heme+ADS	Δdpp
							Day	1	2	3	Avg	Sem
							0	0.05	0.05	0.05	0.05	4.90654e-18
							1	0.23	0.13	0.18	0.18	0.0288675
							3	0.42	0.26	0.61	0.43	0.10116
							5	0.81	0.65	0.94	0.8	0.083865
							7	0.77	1.03	0.78	0.86	0.085049
							9	0.95	1.22	1	1.05667	0.0829324
							11	1.25	1.3	1.2	1.25	0.0288675
							13	1.5	1.6	1.55	1.55	0.0288675
							15	1.62	1.78	1.69	1.69667	0.0463081
							17	1.93	1.96	1.79	1.89333	0.0523874
							19	2.2	2.24	2.2	2.21333	0.0133333
							21	2.2	2.3	2.19	2.23	0.0351188
							23	2.3	2.2	2.2	2.23333	0.0333333
							25	2.33	2.2	2.1	2.21	0.0665833
							27	2.3	2.2	2.2	2.23333	0.0333333

## Sheet: 3A
	Concentration	0	6.25	12.5	25	50	100	150	200	250	300		Concentration	0	6.25	12.5	25	50	100	150	200	250	300		Concentration	0	6.25	12.5	25	50	100	150	200	250	300
	wt	16390	21039	17440	17867	16434	12802	7568.25	5823.75	2934.75	1998.75		Δdpp	25800	15736	18762	19085	18742	18210	14975.8	13147	7529	2976		+dpp	19595	16830	18201	19590	19302	18877	11520	5184	2623	3090
	wt	18298	24901	25985	19771	19493	12196	7827	5376.75	2632.5	1961.25		Δdpp	20801	22185	22936	16197	18912	19140	15295.9	14658.5	5568	2922		+dpp	21493	26730	26342	22837	20951	19057	10379	4218	2684	3049
	wt	17452	23669	20023	26424	16951	12482	7528.5	5328.75	2412.75	1942.5		Δdpp	26869	24685	22890	30033	17541	24092	16621.2	11895.9	2888	5444		+dpp	35006	34787	27936	28606	21682	15739	8775	3755	2609	3023
	Medium Blank Average	1735.67	1735.67	1735.67	1735.67	1735.67	1735.67	1735.67	1735.67	1735.67	1735.67		Medium Blank Average	1735.67	1735.67	1735.67	1735.67	1735.67	1735.67	1735.67	1735.67	1735.67	1735.67		Medium Blank Average	1735.67	1735.67	1735.67	1735.67	1735.67	1735.67	1735.67	1735.67	1735.67	1735.67
					Average
	Medium	1740	1731	1736	1735.67
	Blank Subtracted	0	6.25	12.5	25	50	100	150	200	250	300		Blank Subtracted	0	6.25	12.5	25	50	100	150	200	250	300		Blank Subtracted	0	6.25	12.5	25	50	100	150	200	250	300
	wt	14654.3	19303.3	15704.3	16131.3	14698.3	11066.3	5832.58	4088.08	1199.08	263.083		Δdpp	24064.3	14000.3	17026.3	17349.3	17006.3	16474.3	13240.1	11411.4	5793.33	1240.33		+dpp	17859.3	15094.3	16465.3	17854.3	17566.3	17141.3	9784.33	3448.33	887.333	1354.33
	wt	16562.3	23165.3	24249.3	18035.3	17757.3	10460.3	6091.33	3641.08	896.833	225.583		Δdpp	19065.3	20449.3	21200.3	14461.3	17176.3	17404.3	13560.3	12922.8	3832.33	1186.33		+dpp	19757.3	24994.3	24606.3	21101.3	19215.3	17321.3	8643.33	2482.33	948.333	1313.33
	wt	15716.3	21933.3	18287.3	24688.3	15215.3	10746.3	5792.83	3593.08	677.083	206.833		Δdpp	25133.3	22949.3	21154.3	28297.3	15805.3	22356.3	14885.5	10160.2	1152.33	3708.33		+dpp	33270.3	33051.3	26200.3	26870.3	19946.3	14003.3	7039.33	2019.33	873.333	1287.33
	%Survival	0	6.25	12.5	25	50	100	150	200	250	300		%Survival	0	6.25	12.5	25	50	100	150	200	250	300		%Survival	0	6.25	12.5	25	50	100	150	200	250	300
	wt	100	131.724	107.165	110.079	100.3	75.5158	39.8011	27.8968	8.18245	1.79526		Δdpp	100	58.1788	70.7534	72.0956	70.6703	68.4595	55.0197	47.4203	24.0744	5.15424		+dpp	100	84.5179	92.1946	99.972	98.3594	95.9797	54.7855	19.3083	4.96846	7.58334
	wt	100	139.868	146.413	108.894	107.215	63.1574	36.7782	21.9841	5.4149	1.36203		Δdpp	100	107.259	111.198	75.8515	90.092	91.2879	71.1253	67.7818	20.1011	6.22246		+dpp	100	126.507	124.543	106.803	97.2567	87.6704	43.7475	12.5641	4.79991	6.64732
	wt	100	139.558	116.359	157.087	96.8122	68.3768	36.8587	22.8621	4.30815	1.31604		Δdpp	100	91.3103	84.1684	112.589	62.8859	88.9509	59.2263	40.4253	4.58488	14.7546		+dpp	100	99.3418	78.7498	80.7636	59.9523	42.0895	21.158	6.06947	2.62496	3.86931
	Average	100	137.05	123.312	125.353	101.443	69.0167	37.8127	24.2477	5.9685	1.49111		Average	100	85.5828	88.7067	86.8453	74.5494	82.8994	61.7904	51.8758	16.2534	8.71045		Average	100	103.455	98.4957	95.8461	85.1895	75.2465	39.897	12.6473	4.13111	6.03332
	Sem	0	2.66423	11.8512	15.8706	3.0569	3.58188	0.99448	1.84207	1.15216	0.152654		Sem	0	17.7035	14.567	15.8205	9.90776	8.88111	5.90673	10.0495	7.28228	3.72052		Sem	0	12.2944	13.5895	7.79473	12.6226	16.7511	9.89651	3.82195	0.754644	1.11523

## Sheet: 3B
	Heme												WT	ΔCt	EU		Heme												WT	ΔCt	EU
	WT 1	15.85	mbtA		WT 1	15.8	mbtA		WT 1	6.67	16S		WT 1	9.13	17.8483		WT 1	16.6	mbtC		WT 1	16.65	mbtC		WT 1	6.67	16S		WT 1	9.98	9.90195
	WT 1	15.75	mbtA		WT 2	16.13	mbtA		WT 2	6.94	16S		WT 2	9.19	17.1212		WT 1	16.7	mbtC		WT 2	15.75	mbtC		WT 2	6.94	16S		WT 2	8.81	22.2805
	WT 2	16.11	mbtA		WT 3	16.305	mbtA		WT 3	6.71	16S		WT 3	9.595	12.9306		WT 2	15.5	mbtC		WT 3	16.65	mbtC		WT 3	6.71	16S		WT 3	9.94	10.1803
	WT 2	16.15	mbtA										Average	9.305	15.9667		WT 2	16	mbtC										Average	9.57667	14.1209
	WT 3	16.3	mbtA										Sem	0.146031	1.5325		WT 3	17.1	mbtC										Sem	0.383507	4.08059
	WT 3	16.31	mbtA														WT 3	16.2	mbtC
													Δdpp	ΔCt	EU														Δdpp	ΔCt	EU
	dpp 1	14.99	mbtA		dpp 1	14.835	mbtA		dpp 1	6.36	16S		WT 1	8.475	28.1042		dpp 1	13.8	mbtC		dpp 1	13.9	mbtC		dpp 1	6.36	16S		WT 1	7.54	53.7321
	dpp 1	14.68	mbtA		dpp 2	15.02	mbtA		dpp 2	6.59	16S		WT 2	8.43	28.9946		dpp 1	14	mbtC		dpp 2	16	mbtC		dpp 2	6.59	16S		WT 2	9.41	14.6997
	dpp 2	15.03	mbtA		dpp 3	15.385	mbtA		dpp 3	6.88	16S		WT 3	8.505	27.5258		dpp 2	16	mbtC		dpp 3	14.55	mbtC		dpp 3	6.88	16S		WT 3	7.67	49.1021
	dpp 2	15.01	mbtA										Average	8.47	28.2082		dpp 2	16	mbtC										Average	8.20667	39.178
	dpp 3	15.55	mbtA										Sem	0.0217945	0.427185		dpp 3	14.1	mbtC										Sem	0.602836	12.3119
	dpp 3	15.22	mbtA														dpp 3	15	mbtC
													dpp+	ΔCt	EU														dpp+	ΔCt	EU
	dpp+ 1	16.97	mbtA		dpp+	16.615	mbtA		dpp+	7.01	16S		WT 1	9.605	12.8412		dpp+ 1	15.3	mbtC		dpp+	15.35	mbtC		dpp+	7.01	16S		WT 1	8.34	30.861
	dpp+ 1	16.26	mbtA		dpp+	15.89	mbtA		dpp+	6.99	16S		WT 2	8.9	20.9331		dpp+ 1	15.4	mbtC		dpp+	15.95	mbtC		dpp+	6.99	16S		WT 2	8.96	20.0803
	dpp+ 2	15.8	mbtA		dpp+	16.29	mbtA		dpp+	6.66	16S		WT 3	9.63	12.6206		dpp+ 2	15.9	mbtC		dpp+	15.75	mbtC		dpp+	6.66	16S		WT 3	9.09	18.3501
	dpp+ 2	15.98	mbtA										Average	9.37833	15.465		dpp+ 2	16	mbtC										Average	8.79667	23.0971
	dpp+ 3	16.57	mbtA										Sem	0.239276	2.73479		dpp+ 3	15.8	mbtC										Sem	0.231397	3.91393
	dpp+ 3	16.01	mbtA														dpp+ 3	15.7	mbtC
	Heme												WT	ΔCt	EU		Heme												WT	ΔCt	EU
	WT 1	16.4	mbtJ		WT 1	16.45	mbtJ		WT 1	6.67	16S		WT 1	9.78	11.3744		WT 1	16	mbtL		WT 1	16.15	mbtL		WT 1	6.67	16S		WT 1	9.48	14.0035
	WT 1	16.5	mbtJ		WT 2	16	mbtJ		WT 2	6.94	16S		WT 2	9.06	18.7356		WT 1	16.3	mbtL		WT 2	15.65	mbtL		WT 2	6.94	16S		WT 2	8.71	23.8797
	WT 2	16	mbtJ		WT 3	16.9	mbtJ		WT 3	6.71	16S		WT 3	10.19	8.5606		WT 2	15.4	mbtL		WT 3	16.5	mbtL		WT 3	6.71	16S		WT 3	9.79	11.2958
	WT 2	16	mbtJ										Average	9.67667	12.8902		WT 2	15.9	mbtL										Average	9.32667	16.393
	WT 3	19	mbtJ										Sem	0.330269	3.03349		WT 3	16.6	mbtL										Sem	0.321057	3.82409
	WT 3	14.8	mbtJ														WT 3	16.4	mbtL
													Δdpp	ΔCt	EU														Δdpp	ΔCt	EU
	dpp 1	13.8	mbtJ		dpp 1	14.45	mbtJ		dpp 1	6.36	16S		WT 1	8.09	36.7001		dpp 1	14	mbtL		dpp 1	14	mbtL		dpp 1	6.36	16S		WT 1	7.64	50.1338
	dpp 1	15.1	mbtJ		dpp 2	15	mbtJ		dpp 2	6.59	16S		WT 2	8.41	29.3994		dpp 1	14	mbtL		dpp 2	15.55	mbtL		dpp 2	6.59	16S		WT 2	8.96	20.0803
	dpp 2	14	mbtJ		dpp 3	15	mbtJ		dpp 3	6.88	16S		WT 3	8.12	35.9448		dpp 2	15.5	mbtL		dpp 3	15.1	mbtL		dpp 3	6.88	16S		WT 3	8.22	33.5377
	dpp 2	16	mbtJ										Average	8.20667	34.0148		dpp 2	15.6	mbtL										Average	8.27333	34.584
	dpp 3	15	mbtJ										Sem	0.102035	2.31798		dpp 3	15	mbtL										Sem	0.381983	8.69145
	dpp 3	15	mbtJ														dpp 3	15.2	mbtL
													dpp+	ΔCt	EU														dpp+	ΔCt	EU
	dpp+ 1	17	mbtJ		dpp+	17.15	mbtJ		dpp+	7.01	16S		WT 1	10.14	8.86249		dpp+ 1	16	mbtL		dpp+	16	mbtL		dpp+	7.01	16S		WT 1	8.99	19.6671
	dpp+ 1	17.3	mbtJ		dpp+	15.75	mbtJ		dpp+	6.99	16S		WT 2	8.76	23.0663		dpp+ 1	16	mbtL		dpp+	15.5	mbtL		dpp+	6.99	16S		WT 2	8.51	27.4306
	dpp+ 2	14.5	mbtJ		dpp+	17.5	mbtJ		dpp+	6.66	16S		WT 3	10.84	5.4555		dpp+ 2	15	mbtL		dpp+	15.7	mbtL		dpp+	6.66	16S		WT 3	9.04	18.9972
	dpp+ 2	17	mbtJ										Average	9.91333	12.4614		dpp+ 2	16	mbtL										Average	8.84667	22.0316
	dpp+ 3	17	mbtJ										Sem	0.611046	5.39286		dpp+ 3	15.7	mbtL										Sem	0.168951	2.7064
	dpp+ 3	18	mbtJ														dpp+ 3	15.7	mbtL
	Heme												WT	ΔCt	EU		Heme												WT	ΔCt	EU
	WT 1	16.1	mbtB		WT 1	16.15	mbtB		WT 1	6.67	16S		WT 1	9.48	14.0035		WT 1	15.8	mbtM		WT 1	15.8	mbtM		WT 1	6.67	16S		WT 1	9.13	17.8483
	WT 1	16.2	mbtB		WT 2	16.475	mbtB		WT 2	6.94	16S		WT 2	9.535	13.4797		WT 1	15.8	mbtM		WT 2	16	mbtM		WT 2	6.94	16S		WT 2	9.06	18.7356
	WT 2	16.45	mbtB		WT 3	16.01	mbtB		WT 3	6.71	16S		WT 3	9.3	15.8643		WT 2	16	mbtM		WT 3	16.1	mbtM		WT 3	6.71	16S		WT 3	9.39	14.9049
	WT 2	16.5	mbtB										Average	9.43833	14.4491		WT 2	16	mbtM										Average	9.19333	17.1629
	WT 3	15.92	mbtB										Sem	0.0709656	0.723556		WT 3	16	mbtM										Sem	0.100388	1.15772
	WT 3	16.1	mbtB														WT 3	16.2	mbtM
													Δdpp	ΔCt	EU														Δdpp	ΔCt	EU
	dpp 1	14.1	mbtB		dpp 1	14.3	mbtB		dpp 1	6.36	16S		WT 1	7.94	40.7213		dpp 1	15	mbtM		dpp 1	15	mbtM		dpp 1	6.36	16S		WT 1	8.64	25.0669
	dpp 1	14.5	mbtB		dpp 2	15.2	mbtB		dpp 2	6.59	16S		WT 2	8.61	25.5936		dpp 1	15	mbtM		dpp 2	15.15	mbtM		dpp 2	6.59	16S		WT 2	8.56	26.4962
	dpp 2	15.6	mbtB		dpp 3	15.05	mbtB		dpp 3	6.88	16S		WT 3	8.17	34.7204		dpp 2	15.1	mbtM		dpp 3	14.7	mbtM		dpp 3	6.88	16S		WT 3	7.82	44.2533
	dpp 2	14.8	mbtB										Average	8.24	33.6785		dpp 2	15.2	mbtM										Average	8.34	31.9388
	dpp 3	14.8	mbtB										Sem	0.196554	4.39796		dpp 3	14.5	mbtM										Sem	0.261024	6.17105
	dpp 3	15.3	mbtB														dpp 3	14.9	mbtM
													dpp+	ΔCt	EU														dpp+	ΔCt	EU
	dpp+ 1	15.3	mbtB		dpp+	16.3	mbtB		dpp+	7.01	16S		WT 1	9.29	15.9746		dpp+ 1	17.2	mbtM		dpp+	17.2	mbtM		dpp+	7.01	16S		WT 1	10.19	8.5606
	dpp+ 1	17.3	mbtB		dpp+	16.2	mbtB		dpp+	6.99	16S		WT 2	9.21	16.8855		dpp+ 1	17.2	mbtM		dpp+	15.75	mbtM		dpp+	6.99	16S		WT 2	8.76	23.0663
	dpp+ 2	16.3	mbtB		dpp+	16	mbtB		dpp+	6.66	16S		WT 3	9.34	15.4305		dpp+ 2	16	mbtM		dpp+	15.85	mbtM		dpp+	6.66	16S		WT 3	9.19	17.1212
	dpp+ 2	16.1	mbtB										Average	9.28	16.0969		dpp+ 2	15.5	mbtM										Average	9.38	16.2494
	dpp+ 3	16	mbtB										Sem	0.0378594	0.424445		dpp+ 3	15.5	mbtM										Sem	0.423596	4.21005
	dpp+ 3	16	mbtB														dpp+ 3	16.2	mbtM

## Sheet: 4B
Time	Buffer	WT DppA - 5µM Heme	WT DppA - 10µM Heme	WT DppA - 20µM Heme	WT DppA - 40µM Heme			Time	R179A DppA - 5µM Heme	R179A DppA - 10µM Heme	R179A DppA - 20µM Heme	R179A DppA - 40µM Heme
348.3	0	0	0	0	0			348.3	0	0	0	0
348.4	0	0.176	0.391	0.391	1.1719			348.4	0.1056	0.1173	0.0704	0.1406
348.5	0	0.3515	0.781	0.781	2.7344			348.5	0.2109	0.2343	0.1406	0.3281
348.6	0	0.8789	1.9531	0.781	1.9531			348.6	0.5273	0.5859	0.1406	0.2344
348.7	0	0	0	-0.781	1.1719			348.7	0	0	-0.1406	0.1406
348.8	0	0.8789	1.9531	1.1719	1.9531			348.8	0.5273	0.5859	0.2109	0.2344
348.9	0	0.8789	1.9531	0	3.125			348.9	0.5273	0.5859	0	0.375
349	0	1.4063	3.125	1.1719	1.9531			349	0.8438	0.9375	0.2109	0.2344
349.1	0	1.7578	3.9063	1.1719	1.9531			349.1	1.0547	1.1719	0.2109	0.2344
349.2	0	1.4063	3.125	0.391	1.9531			349.2	0.8438	0.9375	0.0704	0.2344
349.3	0	1.582	3.5156	0.391	1.9531			349.3	0.9492	1.0547	0.0704	0.2344
349.4	0	1.0547	2.3438	1.1719	1.1719			349.4	0.6328	0.7031	0.2109	0.1406
349.5	0	0.8789	1.9531	0.391	2.7344			349.5	0.5273	0.5859	0.0704	0.3281
349.6	0	0.8789	1.9531	1.1719	1.9531			349.6	0.5273	0.5859	0.2109	0.2344
349.7	0	0.8789	1.9531	1.1719	1.9531			349.7	0.5273	0.5859	0.2109	0.2344
349.8	0	0.7031	1.5625	0.159	2.5757			349.8	0.4219	0.4688	0.0286	0.3091
349.9	0	0.8789	1.9531	-0.159	0.464			349.9	0.5273	0.5859	-0.0286	0.0557
350	0	1.7578	3.9063	1.3306	1.4893			350	1.0547	1.1719	0.2395	0.1787
350.1	0	1.4063	3.125	0	-0.781			350.1	0.8438	0.9375	0	-0.0937
350.2	0	0.7745	1.7212	-0.781	-0.781			350.2	0.4647	0.5164	-0.1406	-0.0937
350.3	0	0	0	-1.5625	-1.9531			350.3	0	0	-0.2813	-0.2344
350.4	0	0.2471	0.549	-1.4038	-0.623			350.4	0.1483	0.1647	-0.2527	-0.0748
350.5	0	0.8075	1.7944	-0.159	-0.159			350.5	0.4845	0.5383	-0.0286	-0.0191
350.6	0	0.5273	1.1719	-1.5625	-1.4893			350.6	0.3164	0.3516	-0.2813	-0.1787
350.7	0	-0.3186	-0.708	-1.5625	-3.125			350.7	-0.1912	-0.2124	-0.2813	-0.375
350.8	0	-0.5273	-1.1719	-3.4424	-3.125			350.8	-0.3164	-0.3516	-0.6196	-0.375
350.9	0	-0.3843	-0.854	-3.5889	-3.5889			350.9	-0.2306	-0.2562	-0.646	-0.4307
351	0	-0.6702	-1.4893	-4.6143	-3.9063			351	-0.4021	-0.4468	-0.8306	-0.4688
351.1	0	-1.0547	-2.3438	-5.7861	-5.0781			351.1	-0.6328	-0.7031	-1.0415	-0.6094
351.2	0	-1.2634	-2.8076	-6.25	-5.7861			351.2	-0.758	-0.8423	-1.125	-0.6943
351.3	0	-1.1975	-2.6611	-6.958	-6.5674			351.3	-0.7185	-0.7983	-1.2524	-0.7881
351.4	0	-1.7249	-3.833	-7.4219	-7.8857			351.4	-1.0349	-1.1499	-1.3359	-0.9463
351.5	0	-1.4063	-3.125	-7.4219	-7.7393			351.5	-0.8438	-0.9375	-1.3359	-0.9287
351.6	0	-1.0876	-2.417	-7.4951	-7.4951			351.6	-0.6526	-0.7251	-1.3491	-0.8994
351.7	0	-1.4063	-3.125	-7.4951	-8.9111			351.7	-0.8438	-0.9375	-1.3491	-1.0693
351.8	0	-1.4063	-3.125	-8.9844	-10.1563			351.8	-0.8438	-0.9375	-1.6172	-1.2188
351.9	0	-1.615	-3.5889	-8.5938	-8.9844			351.9	-0.969	-1.0767	-1.5469	-1.0781
352	0	-1.7578	-3.9063	-8.5205	-8.667			352	-1.0547	-1.1719	-1.5337	-1.04
352.1	0	-1.5491	-3.4424	-7.7393	-9.6924			352.1	-0.9295	-1.0327	-1.3931	-1.1631
352.2	0	-1.7578	-3.9063	-9.8389	-10.9375			352.2	-1.0547	-1.1719	-1.771	-1.3125
352.3	0	-1.9336	-4.2969	-10.1563	-11.3281			352.3	-1.1602	-1.2891	-1.8281	-1.3594
352.4	0	-1.7578	-3.9063	-10.1563	-10.9375			352.4	-1.0547	-1.1719	-1.8281	-1.3125
352.5	0	-1.7578	-3.9063	-10.9375	-12.1094			352.5	-1.0547	-1.1719	-1.9688	-1.4531
352.6	0	-1.2305	-2.7344	-10.9375	-12.4268			352.6	-0.7383	-0.8203	-1.9688	-1.4912
352.7	0	-1.7249	-3.833	-12.1094	-13.2813			352.7	-1.0349	-1.1499	-2.1797	-1.5938
352.8	0	-1.7578	-3.9063	-10.9375	-13.7451			352.8	-1.0547	-1.1719	-1.9688	-1.6494
352.9	0	-1.4063	-3.125	-10.9375	-14.0625			352.9	-0.8438	-0.9375	-1.9688	-1.6875
353	0	-1.4063	-3.125	-10.9375	-14.7705			353	-0.8438	-0.9375	-1.9688	-1.7725
353.1	0	-2.4939	-5.542	-13.3545	-16.4795			353.1	-1.4963	-1.6626	-2.4038	-1.9775
353.2	0	-2.6038	-5.7861	-12.8906	-16.0156			353.2	-1.5623	-1.7358	-2.3203	-1.9219
353.3	0	-2.8125	-6.25	-13.5986	-15.2344			353.3	-1.6875	-1.875	-2.4477	-1.8281
353.4	0	-2.6367	-5.8594	-12.8906	-13.6719			353.4	-1.582	-1.7578	-2.3203	-1.6406
353.5	0	-2.8125	-6.25	-12.8906	-14.5264			353.5	-1.6875	-1.875	-2.3203	-1.7432
353.6	0	-2.4939	-5.542	-12.5732	-14.3799			353.6	-1.4963	-1.6626	-2.2632	-1.7256
353.7	0	-3.4827	-7.7393	-12.8906	-15.3076			353.7	-2.0896	-2.3218	-2.3203	-1.8369
353.8	0	-2.9553	-6.5674	-11.2549	-14.3799			353.8	-1.7732	-1.9702	-2.0259	-1.7256
353.9	0	-2.9883	-6.6406	-12.8174	-14.7705			353.9	-1.793	-1.9922	-2.3071	-1.7725
354	0	-3.0212	-6.7139	-13.2813	-14.0625			354	-1.8127	-2.0142	-2.3906	-1.6875
354.1	0	-3.1641	-7.0313	-12.6465	-14.0625			354.1	-1.8985	-2.1094	-2.2764	-1.6875
354.2	0	-3.1641	-7.0313	-13.5986	-14.0625			354.2	-1.8985	-2.1094	-2.4477	-1.6875
354.3	0	-3.3728	-7.4951	-14.8438	-14.5264			354.3	-2.0237	-2.2485	-2.6719	-1.7432
354.4	0	-3.0981	-6.8848	-14.0625	-13.208			354.4	-1.8589	-2.0654	-2.5313	-1.585
354.5	0	-3.3728	-7.4951	-14.1357	-13.3545			354.5	-2.0237	-2.2485	-2.5444	-1.6025
354.6	0	-3.0212	-6.7139	-12.4268	-12.1094			354.6	-1.8127	-2.0142	-2.2368	-1.4531
354.7	0	-3.3069	-7.3486	-13.5986	-12.4268			354.7	-1.9841	-2.2046	-2.4477	-1.4912
354.8	0	-2.8455	-6.3232	-12.6465	-11.8652			354.8	-1.7073	-1.897	-2.2764	-1.4238
354.9	0	-2.7466	-6.1035	-12.4268	-11.2549			354.9	-1.648	-1.8311	-2.2368	-1.3506
355	0	-3.0212	-6.7139	-11.6455	-10.4736			355	-1.8127	-2.0142	-2.0962	-1.2568
355.1	0	-3.6914	-8.2031	-11.8652	-10.6201			355.1	-2.2148	-2.4609	-2.1357	-1.2744
355.2	0	-2.9553	-6.5674	-11.2549	-10.9375			355.2	-1.7732	-1.9702	-2.0259	-1.3125
355.3	0	-3.0212	-6.7139	-11.6455	-11.6455			355.3	-1.8127	-2.0142	-2.0962	-1.3975
355.4	0	-3.1641	-7.0313	-12.1094	-12.1094			355.4	-1.8985	-2.1094	-2.1797	-1.4531
355.5	0	-4.043	-8.9844	-13.0371	-13.2813			355.5	-2.4258	-2.6953	-2.3467	-1.5938
355.6	0	-3.9001	-8.667	-12.8906	-12.5732			355.6	-2.3401	-2.6001	-2.3203	-1.5088
355.7	0	-3.9771	-8.8379	-11.9629	-12.4268			355.7	-2.3863	-2.6514	-2.1533	-1.4912
355.8	0	-3.9001	-8.667	-11.8652	-12.1094			355.8	-2.3401	-2.6001	-2.1357	-1.4531
355.9	0	-4.2517	-9.4482	-12.4268	-12.5732			355.9	-2.551	-2.8345	-2.2368	-1.5088
356	0	-4.5703	-10.1563	-12.1826	-12.1826			356	-2.7422	-3.0469	-2.1929	-1.4619
356.1	0	-4.1528	-9.2285	-10.791	-11.9629			356.1	-2.4917	-2.7686	-1.9424	-1.4355
356.2	0	-4.7461	-10.5469	-11.3281	-12.1094			356.2	-2.8477	-3.1641	-2.0391	-1.4531
356.3	0	-4.4604	-9.9121	-11.084	-11.8652			356.3	-2.6762	-2.9736	-1.9951	-1.4238
356.4	0	-4.1858	-9.3018	-11.2549	-10.791			356.4	-2.5115	-2.7905	-2.0259	-1.2949
356.5	0	-4.5703	-10.1563	-11.6455	-11.3281			356.5	-2.7422	-3.0469	-2.0962	-1.3594
356.6	0	-4.6033	-10.2295	-10.6934	-10.2295			356.6	-2.762	-3.0689	-1.9248	-1.2275
356.7	0	-4.3616	-9.6924	-10.9375	-10.6201			356.7	-2.617	-2.9077	-1.9688	-1.2744
356.8	0	-4.043	-8.9844	-9.7656	-10.4736			356.8	-2.4258	-2.6953	-1.7578	-1.2568
356.9	0	-4.5703	-10.1563	-11.1816	-11.6455			356.9	-2.7422	-3.0469	-2.0127	-1.3975
357	0	-4.3616	-9.6924	-10.9375	-10.1563			357	-2.617	-2.9077	-1.9688	-1.2188
357.1	0	-4.2517	-9.4482	-9.9121	-8.9844			357.1	-2.551	-2.8345	-1.7842	-1.0781
357.2	0	-4.043	-8.9844	-11.6455	-10.6201			357.2	-2.4258	-2.6953	-2.0962	-1.2744
357.3	0	-3.6255	-8.0566	-11.1816	-9.3018			357.3	-2.1753	-2.417	-2.0127	-1.1162
357.4	0	-3.7573	-8.3496	-10.6201	-8.667			357.4	-2.2544	-2.5049	-1.9116	-1.04
357.5	0	-3.5156	-7.8125	-9.4482	-8.5205			357.5	-2.1094	-2.3438	-1.7007	-1.0225
357.6	0	-3.1641	-7.0313	-8.2764	-7.959			357.6	-1.8985	-2.1094	-1.4898	-0.9551
357.7	0	-2.8455	-6.3232	-8.5205	-8.5205			357.7	-1.7073	-1.897	-1.5337	-1.0225
357.8	0	-3.2739	-7.2754	-8.2031	-8.5205			357.8	-1.9643	-2.1826	-1.4766	-1.0225
357.9	0	-3.3398	-7.4219	-8.9844	-9.8389			357.9	-2.0039	-2.2266	-1.6172	-1.1807
358	0	-2.7026	-6.0059	-7.8125	-8.9844			358	-1.6216	-1.8018	-1.4063	-1.0781
358.1	0	-3.8342	-8.5205	-8.9844	-10.2295			358.1	-2.3005	-2.5562	-1.6172	-1.2275
358.2	0	-4.043	-8.9844	-9.6924	-11.2549			358.2	-2.4258	-2.6953	-1.7446	-1.3506
358.3	0	-3.5156	-7.8125	-8.7402	-9.7656			358.3	-2.1094	-2.3438	-1.5732	-1.1719
358.4	0	-4.043	-8.9844	-10.4736	-10.9375			358.4	-2.4258	-2.6953	-1.8852	-1.3125
358.5	0	-4.1528	-9.2285	-10.791	-9.3018			358.5	-2.4917	-2.7686	-1.9424	-1.1162
358.6	0	-4.1089	-9.1309	-9.9121	-10.1563			358.6	-2.4653	-2.7393	-1.7842	-1.2188
358.7	0	-4.043	-8.9844	-10.9375	-11.3281			358.7	-2.4258	-2.6953	-1.9688	-1.3594
358.8	0	-4.3616	-9.6924	-11.6455	-10.6201			358.8	-2.617	-2.9077	-2.0962	-1.2744
358.9	0	-4.3616	-9.6924	-12.4268	-11.2549			358.9	-2.617	-2.9077	-2.2368	-1.3506
359	0	-4.9548	-11.0107	-12.9639	-12.0361			359	-2.9729	-3.3032	-2.3335	-1.4443
359.1	0	-4.2517	-9.4482	-12.1826	-11.4014			359.1	-2.551	-2.8345	-2.1929	-1.3682
359.2	0	-4.3945	-9.7656	-12.8906	-11.4014			359.2	-2.6367	-2.9297	-2.3203	-1.3682
359.3	0	-4.3616	-9.6924	-12.8906	-10.4736			359.3	-2.617	-2.9077	-2.3203	-1.2568
359.4	0	-4.1089	-9.1309	-12.8906	-9.9121			359.4	-2.4653	-2.7393	-2.3203	-1.1895
359.5	0	-3.8672	-8.5938	-12.8906	-9.7656			359.5	-2.3203	-2.5781	-2.3203	-1.1719
359.6	0	-3.6255	-8.0566	-12.4268	-10.0098			359.6	-2.1753	-2.417	-2.2368	-1.2012
359.7	0	-3.6914	-8.2031	-13.7451	-11.3281			359.7	-2.2148	-2.4609	-2.4741	-1.3594
359.8	0	-4.043	-8.9844	-13.6719	-12.5732			359.8	-2.4258	-2.6953	-2.4609	-1.5088
359.9	0	-3.9331	-8.7402	-14.8438	-12.1826			359.9	-2.3599	-2.6221	-2.6719	-1.4619
360	0	-3.5156	-7.8125	-14.8438	-12.4268			360	-2.1094	-2.3438	-2.6719	-1.4912
360.1	0	-4.1528	-9.2285	-16.2598	-13.5986			360.1	-2.4917	-2.7686	-2.9268	-1.6318
360.2	0	-3.7244	-8.2764	-15.3076	-14.0625			360.2	-2.2346	-2.4829	-2.7554	-1.6875
360.3	0	-3.1641	-7.0313	-15.6982	-12.5732			360.3	-1.8985	-2.1094	-2.8257	-1.5088
360.4	0	-3.5156	-7.8125	-14.8438	-13.6719			360.4	-2.1094	-2.3438	-2.6719	-1.6406
360.5	0	-3.6914	-8.2031	-14.8438	-13.3545			360.5	-2.2148	-2.4609	-2.6719	-1.6025
360.6	0	-3.8342	-8.5205	-14.0625	-11.9629			360.6	-2.3005	-2.5562	-2.5313	-1.4355
360.7	0	-3.9001	-8.667	-13.6719	-13.3545			360.7	-2.3401	-2.6001	-2.4609	-1.6025
360.8	0	-4.5703	-10.1563	-14.7705	-14.0625			360.8	-2.7422	-3.0469	-2.6587	-1.6875
360.9	0	-4.6033	-10.2295	-13.8184	-12.1826			360.9	-2.762	-3.0689	-2.4873	-1.4619
361	0	-5.0317	-11.1816	-13.916	-13.1348			361	-3.019	-3.3545	-2.5049	-1.5762
361.1	0	-5.0976	-11.3281	-14.7705	-12.1094			361.1	-3.0586	-3.3984	-2.6587	-1.4531
361.2	0	-4.812	-10.6934	-14.5996	-10.6934			361.2	-2.8872	-3.208	-2.6279	-1.2832
361.3	0	-5.2735	-11.7188	-15.5518	-11.6455			361.3	-3.1641	-3.5156	-2.7993	-1.3975
361.4	0	-5.9107	-13.1348	-14.8438	-10.4736			361.4	-3.5464	-3.9404	-2.6719	-1.2568
361.5	0	-5.6579	-12.5732	-15.2344	-9.4482			361.5	-3.3947	-3.772	-2.7422	-1.1338
361.6	0	-6.5369	-14.5264	-15.2344	-9.4482			361.6	-3.9221	-4.3579	-2.7422	-1.1338
361.7	0	-6.9983	-15.5518	-14.7705	-8.0566			361.7	-4.199	-4.6655	-2.6587	-0.9668
361.8	0	-7.207	-16.0156	-14.9902	-7.0313			361.8	-4.3242	-4.8047	-2.6982	-0.8438
361.9	0	-7.3828	-16.4063	-14.7705	-7.8857			361.9	-4.4297	-4.9219	-2.6587	-0.9463
362	0	-7.207	-16.0156	-14.1357	-6.3232			362	-4.3242	-4.8047	-2.5444	-0.7588
362.1	0	-7.5586	-16.7969	-13.916	-5.7129			362.1	-4.5352	-5.0391	-2.5049	-0.6855
362.2	0	-7.7344	-17.1875	-13.0371	-6.0059			362.2	-4.6406	-5.1563	-2.3467	-0.7207
362.3	0	-7.5586	-16.7969	-12.0361	-4.2236			362.3	-4.5352	-5.0391	-2.1665	-0.5068
362.4	0	-7.7344	-17.1875	-12.1094	-4.6143			362.4	-4.6406	-5.1563	-2.1797	-0.5537
362.5	0	-7.5586	-16.7969	-12.8906	-3.1982			362.5	-4.5352	-5.0391	-2.3203	-0.3838
362.6	0	-7.4158	-16.4795	-12.1094	-3.5889			362.6	-4.4495	-4.9439	-2.1797	-0.4307
362.7	0	-7.6685	-17.041	-11.6455	-4.1504			362.7	-4.6011	-5.1123	-2.0962	-0.498
362.8	0	-7.9431	-17.6514	-11.4014	-3.5889			362.8	-4.7659	-5.2954	-2.0523	-0.4307
362.9	0	-7.5586	-16.7969	-9.7656	-1.9531			362.9	-4.5352	-5.0391	-1.7578	-0.2344
363	0	-7.207	-16.0156	-8.2764	-1.2451			363	-4.3242	-4.8047	-1.4898	-0.1494
363.1	0	-7.7344	-17.1875	-9.6924	-1.4893			363.1	-4.6406	-5.1563	-1.7446	-0.1787
363.2	0	-7.207	-16.0156	-8.2764	-1.2451			363.2	-4.3242	-4.8047	-1.4898	-0.1494
363.3	0	-7.7344	-17.1875	-8.0566	-0.244			363.3	-4.6406	-5.1563	-1.4502	-0.0293
363.4	0	-7.4158	-16.4795	-7.959	-0.464			363.4	-4.4495	-4.9439	-1.4326	-0.0557
363.5	0	-6.7896	-15.0879	-8.0566	0.464			363.5	-4.0738	-4.5264	-1.4502	0.0557
363.6	0	-6.3941	-14.209	-7.959	1.8066			363.6	-3.8365	-4.2627	-1.4326	0.2168
363.7	0	-6.3281	-14.0625	-8.5205	1.1719			363.7	-3.7969	-4.2188	-1.5337	0.1406
363.8	0	-5.3833	-11.9629	-7.3486	2.0996			363.8	-3.23	-3.5889	-1.3227	0.252
363.9	0	-5.3064	-11.792	-7.8857	1.0986			363.9	-3.1838	-3.5376	-1.4194	0.1318
364	0	-4.9219	-10.9375	-7.1045	1.9531			364	-2.9531	-3.2813	-1.2788	0.2344
364.1	0	-4.043	-8.9844	-5.3955	1.4893			364.1	-2.4258	-2.6953	-0.9712	0.1787
364.2	0	-3.5815	-7.959	-5.1514	1.9531			364.2	-2.1489	-2.3877	-0.9273	0.2344
364.3	0	-3.4497	-7.666	-3.7598	2.8076			364.3	-2.0698	-2.2998	-0.6768	0.3369
364.4	0	-3.3728	-7.4951	-2.8809	3.9063			364.4	-2.0237	-2.2485	-0.5186	0.4688
364.5	0	-2.7466	-6.1035	-2.9785	5.0781			364.5	-1.648	-1.8311	-0.5361	0.6094
364.6	0	-3.3728	-7.4951	-3.5889	2.417			364.6	-2.0237	-2.2485	-0.646	0.29
364.7	0	-4.3616	-9.6924	-5.3955	1.4893			364.7	-2.617	-2.9077	-0.9712	0.1787
364.8	0	-4.9548	-11.0107	-6.25	1.9531			364.8	-2.9729	-3.3032	-1.125	0.2344
364.9	0	-4.6033	-10.2295	-4.834	3.125			364.9	-2.762	-3.0689	-0.8701	0.375
365	0	-4.5044	-10.0098	-6.1035	1.9531			365	-2.7026	-3.0029	-1.0986	0.2344
365.1	0	-3.9001	-8.667	-5.542	2.7344			365.1	-2.3401	-2.6001	-0.9976	0.3281
365.2	0	-4.01	-8.9111	-5.0781	3.125			365.2	-2.406	-2.6733	-0.9141	0.375
365.3	0	-4.2517	-9.4482	-3.9063	1.9531			365.3	-2.551	-2.8345	-0.7031	0.2344
365.4	0	-3.8342	-8.5205	-3.4424	3.125			365.4	-2.3005	-2.5562	-0.6196	0.375
365.5	0	-3.9001	-8.667	-2.417	3.125			365.5	-2.3401	-2.6001	-0.4351	0.375
365.6	0	-3.6914	-8.2031	-2.6611	3.125			365.6	-2.2148	-2.4609	-0.479	0.375
365.7	0	-3.3069	-7.3486	-1.2451	3.125			365.7	-1.9841	-2.2046	-0.2241	0.375
365.8	0	-3.9001	-8.667	-1.9531	2.417			365.8	-2.3401	-2.6001	-0.3516	0.29
365.9	0	-4.9219	-10.9375	-2.7344	1.0254			365.9	-2.9531	-3.2813	-0.4922	0.123
366	0	-4.9219	-10.9375	-2.2705	0.928			366	-2.9531	-3.2813	-0.4087	0.1114
366.1	0	-5.8008	-12.8906	-2.8809	0.244			366.1	-3.4805	-3.8672	-0.5186	0.0293
366.2	0	-5.4492	-12.1094	-2.1973	0.928			366.2	-3.2695	-3.6328	-0.3955	0.1114
366.3	0	-5.4492	-12.1094	-1.6357	0.781			366.3	-3.2695	-3.6328	-0.2944	0.0937
366.4	0	-5.6579	-12.5732	-1.709	-0.146			366.4	-3.3947	-3.772	-0.3076	-0.0175
366.5	0	-5.0317	-11.1816	-1.8066	-0.317			366.5	-3.019	-3.3545	-0.3252	-0.038
366.6	0	-5.3393	-11.8652	-1.2451	-0.0732			366.6	-3.2036	-3.5596	-0.2241	-0.008784
366.7	0	-4.3945	-9.7656	0.464	0.464			366.7	-2.6367	-2.9297	0.0835	0.0557
366.8	0	-5.0317	-11.1816	-0.781	0			366.8	-3.019	-3.3545	-0.1406	0
366.9	0	-5.3064	-11.792	0	-0.708			366.9	-3.1838	-3.5376	0	-0.085
367	0	-5.4492	-12.1094	-1.1719	-1.1719			367	-3.2695	-3.6328	-0.2109	-0.1406
367.1	0	-5.0647	-11.2549	-0.781	-0.317			367.1	-3.0388	-3.3765	-0.1406	-0.038
367.2	0	-4.5703	-10.1563	-1.1719	-0.854			367.2	-2.7422	-3.0469	-0.2109	-0.1025
367.3	0	-4.4604	-9.9121	-1.2451	-1.6357			367.3	-2.6762	-2.9736	-0.2241	-0.1963
367.4	0	-3.8672	-8.5938	0.391	0			367.4	-2.3203	-2.5781	0.0704	0
367.5	0	-4.043	-8.9844	0	0			367.5	-2.4258	-2.6953	0	0
367.6	0	-3.7244	-8.2764	-0.781	0.708			367.6	-2.2346	-2.4829	-0.1406	0.085
367.7	0	-4.3616	-9.6924	-0.464	0			367.7	-2.617	-2.9077	-0.0835	0
367.8	0	-4.1858	-9.3018	-0.317	0.928			367.8	-2.5115	-2.7905	-0.0571	0.1114
367.9	0	-4.3616	-9.6924	-0.317	0.708			367.9	-2.617	-2.9077	-0.0571	0.085
368	0	-4.5703	-10.1563	-1.1719	0.464			368	-2.7422	-3.0469	-0.2109	0.0557
368.1	0	-3.9331	-8.7402	-0.0732	0.244			368.1	-2.3599	-2.6221	-0.0132	0.0293
368.2	0	-3.6255	-8.0566	0.928	1.6357			368.2	-2.1753	-2.417	0.167	0.1963
368.3	0	-3.9001	-8.667	-0.391	0.464			368.3	-2.3401	-2.6001	-0.0704	0.0557
368.4	0	-3.197	-7.1045	1.0254	0.708			368.4	-1.9182	-2.1314	0.1846	0.085
368.5	0	-3.8342	-8.5205	0.464	0			368.5	-2.3005	-2.5562	0.0835	0
368.6	0	-4.043	-8.9844	-0.781	-1.0254			368.6	-2.4258	-2.6953	-0.1406	-0.123
368.7	0	-3.7244	-8.2764	-0.0732	-1.6357			368.7	-2.2346	-2.4829	-0.0132	-0.1963
368.8	0	-4.1528	-9.2285	-1.0254	-1.9531			368.8	-2.4917	-2.7686	-0.1846	-0.2344
368.9	0	-3.3728	-7.4951	-0.928	-2.417			368.9	-2.0237	-2.2485	-0.167	-0.29
369	0	-3.23	-7.1777	-0.0732	-2.417			369	-1.938	-2.1533	-0.0132	-0.29
369.1	0	-3.0981	-6.8848	1.3184	-1.8066			369.1	-1.8589	-2.0654	0.2373	-0.2168
369.2	0	-3.1641	-7.0313	0.708	-2.417			369.2	-1.8985	-2.1094	0.1274	-0.29
369.3	0	-3.8342	-8.5205	1.1719	-3.9063			369.3	-2.3005	-2.5562	0.2109	-0.4688
369.4	0	-4.0759	-9.0576	0.781	-3.125			369.4	-2.4455	-2.7173	0.1406	-0.375
369.5	0	-3.3728	-7.4951	1.1719	-3.1982			369.5	-2.0237	-2.2485	0.2109	-0.3838
369.6	0	-3.6255	-8.0566	0.928	-4.1504			369.6	-2.1753	-2.417	0.167	-0.498
369.7	0	-3.3728	-7.4951	1.4893	-4.3701			369.7	-2.0237	-2.2485	0.2681	-0.5244
369.8	0	-3.0212	-6.7139	0.317	-3.5889			369.8	-1.8127	-2.0142	0.0571	-0.4307
369.9	0	-3.8342	-8.5205	0.464	-5.3955			369.9	-2.3005	-2.5562	0.0835	-0.6475
370	0	-4.2188	-9.375	0	-7.0313			370	-2.5313	-2.8125	0	-0.8438
370.1	0	-4.043	-8.9844	-0.464	-7.0313			370.1	-2.4258	-2.6953	-0.0835	-0.8438
370.2	0	-3.9331	-8.7402	1.8799	-4.3701			370.2	-2.3599	-2.6221	0.3384	-0.5244
370.3	0	-4.1858	-9.3018	2.0264	-4.2236			370.3	-2.5115	-2.7905	0.3648	-0.5068
370.4	0	-4.01	-8.9111	1.9531	-4.2969			370.4	-2.406	-2.6733	0.3516	-0.5156
370.5	0	-4.4604	-9.9121	3.125	-4.3701			370.5	-2.6762	-2.9736	0.5625	-0.5244
370.6	0	-3.9771	-8.8379	3.5889	-4.6875			370.6	-2.3863	-2.6514	0.646	-0.5625
370.7	0	-4.043	-8.9844	4.6875	-3.9063			370.7	-2.4258	-2.6953	0.8438	-0.4688
370.8	0	-4.5703	-10.1563	6.1035	-3.9063			370.8	-2.7422	-3.0469	1.0986	-0.4688
370.9	0	-4.9219	-10.9375	4.7607	-4.6875			370.9	-2.9531	-3.2813	0.8569	-0.5625
371	0	-5.4492	-12.1094	5.0781	-3.9063			371	-3.2695	-3.6328	0.9141	-0.4688
371.1	0	-5.9766	-13.2813	4.3701	-3.4424			371.1	-3.586	-3.9844	0.7866	-0.4131
371.2	0	-6.0095	-13.3545	4.1504	-2.417			371.2	-3.6057	-4.0064	0.7471	-0.29
371.3	0	-5.4822	-12.1826	4.2969	-1.9531			371.3	-3.2893	-3.6548	0.7734	-0.2344
371.4	0	-6.471	-14.3799	4.2969	-2.7344			371.4	-3.8826	-4.314	0.7734	-0.3281
371.5	0	-6.1194	-13.5986	4.0527	-1.4893			371.5	-3.6716	-4.0796	0.7295	-0.1787
371.6	0	-6.7456	-14.9902	4.6143	-2.0996			371.6	-4.0474	-4.4971	0.8306	-0.252
371.7	0	-5.9436	-13.208	5.542	-1.0254			371.7	-3.5662	-3.9624	0.9976	-0.123
371.8	0	-5.9766	-13.2813	6.1768	-1.1719			371.8	-3.586	-3.9844	1.1118	-0.1406
371.9	0	-6.2952	-13.9893	4.6875	-2.8076			371.9	-3.7771	-4.1968	0.8438	-0.3369
372	0	-6.0095	-13.3545	5.0781	-1.9531			372	-3.6057	-4.0064	0.9141	-0.2344
372.1	0	-5.4822	-12.1826	6.25	-1.9531			372.1	-3.2893	-3.6548	1.125	-0.2344
372.2	0	-5.8008	-12.8906	6.5674	-2.417			372.2	-3.4805	-3.8672	1.1821	-0.29
372.3	0	-5.7348	-12.7441	7.1777	-1.8066			372.3	-3.4409	-3.8232	1.292	-0.2168
372.4	0	-5.4822	-12.1826	6.5674	-1.2451			372.4	-3.2893	-3.6548	1.1821	-0.1494
372.5	0	-5.4492	-12.1094	7.1045	-0.708			372.5	-3.2695	-3.6328	1.2788	-0.085
372.6	0	-5.1306	-11.4014	6.5674	-0.391			372.6	-3.0784	-3.4204	1.1821	-0.0469
372.7	0	-4.9219	-10.9375	7.0313	-0.928			372.7	-2.9531	-3.2813	1.2656	-0.1114
372.8	0	-5.0317	-11.1816	7.0313	-2.1973			372.8	-3.019	-3.3545	1.2656	-0.2637
372.9	0	-4.4604	-9.9121	7.0313	-0.928			372.9	-2.6762	-2.9736	1.2656	-0.1114
373	0	-4.7131	-10.4736	7.4951	-0.317			373	-2.8279	-3.1421	1.3491	-0.038
373.1	0	-4.8889	-10.8643	7.3486	-0.708			373.1	-2.9333	-3.2593	1.3227	-0.085
373.2	0	-4.9878	-11.084	7.7393	-0.928			373.2	-2.9927	-3.3252	1.3931	-0.1114
373.3	0	-4.3945	-9.7656	7.4951	-0.317			373.3	-2.6367	-2.9297	1.3491	-0.038
373.4	0	-5.0317	-11.1816	7.0313	-0.317			373.4	-3.019	-3.3545	1.2656	-0.038
373.5	0	-4.7461	-10.5469	7.8125	-0.854			373.5	-2.8477	-3.1641	1.4063	-0.1025
373.6	0	-4.4604	-9.9121	8.2031	0			373.6	-2.6762	-2.9736	1.4766	0
373.7	0	-4.1858	-9.3018	8.9111	0.391			373.7	-2.5115	-2.7905	1.604	0.0469
373.8	0	-4.3616	-9.6924	8.667	-0.244			373.8	-2.617	-2.9077	1.5601	-0.0293
373.9	0	-4.2188	-9.375	8.9844	0.317			373.9	-2.5313	-2.8125	1.6172	0.038
374	0	-4.4275	-9.8389	7.1045	-0.854			374	-2.6565	-2.9517	1.2788	-0.1025
374.1	0	-4.0759	-9.0576	7.2754	0			374.1	-2.4455	-2.7173	1.3096	0
374.2	0	-4.1528	-9.2285	8.667	0.781			374.2	-2.4917	-2.7686	1.5601	0.0937
374.3	0	-4.1089	-9.1309	9.6924	0.708			374.3	-2.4653	-2.7393	1.7446	0.085
374.4	0	-3.6584	-8.1299	9.9121	2.0996			374.4	-2.195	-2.439	1.7842	0.252
374.5	0	-4.3616	-9.6924	8.5205	0.781			374.5	-2.617	-2.9077	1.5337	0.0937
374.6	0	-4.4604	-9.9121	8.2031	0.244			374.6	-2.6762	-2.9736	1.4766	0.0293
374.7	0	-4.3616	-9.6924	8.9844	0.464			374.7	-2.617	-2.9077	1.6172	0.0557
374.8	0	-4.3616	-9.6924	9.4482	0			374.8	-2.617	-2.9077	1.7007	0
374.9	0	-4.4604	-9.9121	10.0098	-0.0732			374.9	-2.6762	-2.9736	1.8018	-0.008784
375	0	-4.7131	-10.4736	8.667	-0.317			375	-2.8279	-3.1421	1.5601	-0.038
375.1	0	-4.3945	-9.7656	9.375	0.391			375.1	-2.6367	-2.9297	1.6875	0.0469
375.2	0	-4.01	-8.9111	9.7656	1.2451			375.2	-2.406	-2.6733	1.7578	0.1494
375.3	0	-3.9331	-8.7402	10.083	2.6611			375.3	-2.3599	-2.6221	1.8149	0.3193
375.4	0	-3.8342	-8.5205	9.9121	2.7344			375.4	-2.3005	-2.5562	1.7842	0.3281
375.5	0	-4.01	-8.9111	9.3018	1.9531			375.5	-2.406	-2.6733	1.6743	0.2344
375.6	0	-3.5815	-7.959	9.6924	3.833			375.6	-2.1489	-2.3877	1.7446	0.46
375.7	0	-4.1858	-9.3018	8.667	3.5889			375.7	-2.5115	-2.7905	1.5601	0.4307
375.8	0	-4.3616	-9.6924	7.8125	2.7344			375.8	-2.617	-2.9077	1.4063	0.3281
375.9	0	-3.5815	-7.959	9.6924	3.833			375.9	-2.1489	-2.3877	1.7446	0.46
376	0	-4.043	-8.9844	8.667	3.5889			376	-2.4258	-2.6953	1.5601	0.4307
376.1	0	-4.1528	-9.2285	8.2764	4.3701			376.1	-2.4917	-2.7686	1.4898	0.5244
376.2	0	-3.6914	-8.2031	9.3018	5.3955			376.2	-2.2148	-2.4609	1.6743	0.6475
376.3	0	-3.5815	-7.959	8.9844	3.9063			376.3	-2.1489	-2.3877	1.6172	0.4688
376.4	0	-2.9553	-6.5674	10.1563	5.8594			376.4	-1.7732	-1.9702	1.8281	0.7031
376.5	0	-3.6914	-8.2031	8.5205	5.8594			376.5	-2.2148	-2.4609	1.5337	0.7031
376.6	0	-3.5156	-7.8125	9.8389	6.25			376.6	-2.1094	-2.3438	1.771	0.75
376.7	0	-2.8455	-6.3232	11.6455	7.7393			376.7	-1.7073	-1.897	2.0962	0.9287
376.8	0	-2.2192	-4.9316	11.8652	7.959			376.8	-1.3315	-1.4795	2.1357	0.9551
376.9	0	-3.0212	-6.7139	10.4736	6.5674			376.9	-1.8127	-2.0142	1.8852	0.7881
377	0	-2.4939	-5.542	10.9375	7.0313			377	-1.4963	-1.6626	1.9688	0.8438
377.1	0	-1.8677	-4.1504	11.4014	8.667			377.1	-1.1206	-1.2451	2.0523	1.04
377.2	0	-1.9666	-4.3701	11.6455	8.0566			377.2	-1.18	-1.311	2.0962	0.9668
377.3	0	-1.9666	-4.3701	11.6455	6.3232			377.3	-1.18	-1.311	2.0962	0.7588
377.4	0	-2.395	-5.3223	11.8652	7.1045			377.4	-1.437	-1.5967	2.1357	0.8525
377.5	0	-2.1423	-4.7607	11.2549	7.666			377.5	-1.2854	-1.4282	2.0259	0.9199
377.6	0	-1.1975	-2.6611	13.5986	8.667			377.6	-0.7185	-0.7983	2.4477	1.04
377.7	0	-1.615	-3.5889	14.0625	7.8125			377.7	-0.969	-1.0767	2.5313	0.9375
377.8	0	-1.4392	-3.1982	14.4531	8.2031			377.8	-0.8635	-0.9595	2.6016	0.9844
377.9	0	-0.9888	-2.1973	14.5264	8.9844			377.9	-0.5933	-0.6592	2.6148	1.0781
378	0	-1.582	-3.5156	14.8438	7.8125			378	-0.9492	-1.0547	2.6719	0.9375
378.1	0	-1.2964	-2.8809	16.0156	9.6924			378.1	-0.7778	-0.8643	2.8828	1.1631
378.2	0	-0.8789	-1.9531	15.5518	9.4482			378.2	-0.5273	-0.5859	2.7993	1.1338
378.3	0	-0.1427	-0.317	16.1621	10.1563			378.3	-0.0856	-0.0951	2.9092	1.2188
378.4	0	-0.5273	-1.1719	15.0879	9.6924			378.4	-0.3164	-0.3516	2.7158	1.1631
378.5	0	-0.0657	-0.146	15.5518	10.1563			378.5	-0.0394	-0.0438	2.7993	1.2188
378.6	0	-0.1427	-0.317	15.7715	10.6201			378.6	-0.0856	-0.0951	2.8389	1.2744
378.7	0	-0.3186	-0.708	14.8438	9.3018			378.7	-0.1912	-0.2124	2.6719	1.1162
378.8	0	0.1098	0.244	16.7236	10.1563			378.8	0.0659	0.0732	3.0102	1.2188
378.9	0	-0.4614	-1.0254	16.0156	9.4482			378.9	-0.2768	-0.3076	2.8828	1.1338
379	0	0.3186	0.708	17.1143	11.1816			379	0.1912	0.2124	3.0806	1.3418
379.1	0	0.2088	0.464	17.6514	11.3281			379.1	0.1253	0.1392	3.1773	1.3594
379.2	0	0.2088	0.464	17.6514	11.084			379.2	0.1253	0.1392	3.1773	1.3301
379.3	0	0.4614	1.0254	18.2129	12.8174			379.3	0.2768	0.3076	3.2783	1.5381
379.4	0	0.5603	1.2451	18.4326	12.1826			379.4	0.3362	0.3735	3.3179	1.4619
379.5	0	0.2088	0.464	18.4326	10.9375			379.5	0.1253	0.1392	3.3179	1.3125
379.6	0	-0.0657	-0.146	17.9688	11.6455			379.6	-0.0394	-0.0438	3.2344	1.3975
379.7	0	0.8459	1.8799	18.2129	12.1094			379.7	0.5075	0.564	3.2783	1.4531
379.8	0	0.9448	2.0996	18.8232	12.5732			379.8	0.5669	0.6299	3.3882	1.5088
379.9	0	0.6702	1.4893	18.3594	13.1348			379.9	0.4021	0.4468	3.3047	1.5762
380	0	1.2305	2.7344	17.9688	13.7451			380	0.7383	0.8203	3.2344	1.6494
380.1	0	1.0876	2.417	19.1406	13.3545			380.1	0.6526	0.7251	3.4453	1.6025
380.2	0	1.1975	2.6611	19.1406	13.5986			380.2	0.7185	0.7983	3.4453	1.6318
380.3	0	0.8789	1.9531	18.4326	13.3545			380.3	0.5273	0.5859	3.3179	1.6025
380.4	0	1.2305	2.7344	18.9941	13.916			380.4	0.7383	0.8203	3.4189	1.6699
380.5	0	1.9666	4.3701	20.0684	14.9902			380.5	1.18	1.311	3.6123	1.7988
380.6	0	2.2852	5.0781	20.6299	16.7236			380.6	1.3711	1.5234	3.7134	2.0068
380.7	0	1.7578	3.9063	20.3857	16.4795			380.7	1.0547	1.1719	3.6694	1.9775
380.8	0	1.8677	4.1504	20.166	15.0879			380.8	1.1206	1.2451	3.6299	1.8105
380.9	0	2.1423	4.7607	20.0684	14.9902			380.9	1.2854	1.4282	3.6123	1.7988
381	0	2.4939	5.542	19.9219	15.5518			381	1.4963	1.6626	3.5859	1.8662
381.1	0	2.9553	6.5674	20.9473	15.5518			381.1	1.7732	1.9702	3.7705	1.8662
381.2	0	2.9553	6.5674	22.2656	15.6982			381.2	1.7732	1.9702	4.0078	1.8838
381.3	0	2.1753	4.834	22.0215	14.5264			381.3	1.3052	1.4502	3.9639	1.7432
381.4	0	2.428	5.3955	22.9004	15.8691			381.4	1.4568	1.6187	4.1221	1.9043
381.5	0	3.2739	7.2754	24.1455	16.4063			381.5	1.9643	2.1826	4.3462	1.9688
381.6	0	3.23	7.1777	24.3652	15.6982			381.6	1.938	2.1533	4.3857	1.8838
381.7	0	2.6367	5.8594	23.291	16.2598			381.7	1.582	1.7578	4.1924	1.9512
381.8	0	2.8455	6.3232	23.1934	14.9902			381.8	1.7073	1.897	4.1748	1.7988
381.9	0	3.0981	6.8848	24.5361	15.5518			381.9	1.8589	2.0654	4.4165	1.8662
382	0	3.1641	7.0313	25	15.3076			382	1.8985	2.1094	4.5	1.8369
382.1	0	3.5815	7.959	24.7559	16.4795			382.1	2.1489	2.3877	4.4561	1.9775
382.2	0	3.0981	6.8848	24.0723	15.0879			382.2	1.8589	2.0654	4.333	1.8105
382.3	0	3.1641	7.0313	24.2188	15.2344			382.3	1.8985	2.1094	4.3594	1.8281
382.4	0	3.3728	7.4951	24.292	16.4795			382.4	2.0237	2.2485	4.3726	1.9775
382.5	0	3.5156	7.8125	25.3174	16.7969			382.5	2.1094	2.3438	4.5571	2.0156
382.6	0	3.6255	8.0566	24.9268	17.041			382.6	2.1753	2.417	4.4868	2.0449
382.7	0	3.5815	7.959	25.1465	16.8701			382.7	2.1489	2.3877	4.5264	2.0244
382.8	0	4.01	8.9111	26.416	17.1875			382.8	2.406	2.6733	4.7549	2.0625
382.9	0	3.6914	8.2031	25.1465	17.6514			382.9	2.2148	2.4609	4.5264	2.1182
383	0	3.6914	8.2031	25.708	18.2129			383	2.2148	2.4609	4.6274	2.1855
383.1	0	4.043	8.9844	25	18.4326			383.1	2.4258	2.6953	4.5	2.2119
383.2	0	3.4058	7.5684	22.8027	17.6514			383.2	2.0435	2.2705	4.1045	2.1182
383.3	0	3.0981	6.8848	23.3643	18.9941			383.3	1.8589	2.0654	4.2056	2.2793
383.4	0	3.5815	7.959	25	20.7764			383.4	2.1489	2.3877	4.5	2.4932
383.5	0	3.0981	6.8848	24.9268	21.0938			383.5	1.8589	2.0654	4.4868	2.5313
383.6	0	2.8125	6.25	25.3906	21.8018			383.6	1.6875	1.875	4.5703	2.6162
383.7	0	3.3728	7.4951	25	22.8027			383.7	2.0237	2.2485	4.5	2.7363
383.8	0	3.6255	8.0566	25	22.9004			383.8	2.1753	2.417	4.5	2.748
383.9	0	3.0542	6.7871	25	22.8027			383.9	1.8325	2.0361	4.5	2.7363
384	0	3.4827	7.7393	26.1719	24.5361			384	2.0896	2.3218	4.7109	2.9443
384.1	0	3.6914	8.2031	25.4639	25			384.1	2.2148	2.4609	4.5835	3
384.2	0	3.6914	8.2031	25.3174	24.2188			384.2	2.2148	2.4609	4.5571	2.9063
384.3	0	4.043	8.9844	25.0732	24.5361			384.3	2.4258	2.6953	4.5132	2.9443
384.4	0	3.8342	8.5205	24.8535	24.2188			384.4	2.3005	2.5562	4.4736	2.9063
384.5	0	4.779	10.6201	25.1465	25.1465			384.5	2.8674	3.186	4.5264	3.0176
384.6	0	4.5703	10.1563	25.708	25.2441			384.6	2.7422	3.0469	4.6274	3.0293
384.7	0	4.043	8.9844	25.4639	24.6826			384.7	2.4258	2.6953	4.5835	2.9619
384.8	0	4.043	8.9844	25	25.4639			384.8	2.4258	2.6953	4.5	3.0557
384.9	0	4.5703	10.1563	26.416	26.416			384.9	2.7422	3.0469	4.7549	3.1699
385	0	4.2517	9.4482	25.1465	26.3184			385	2.551	2.8345	4.5264	3.1582
385.1	0	4.7131	10.4736	25.7813	28.4424			385.1	2.8279	3.1421	4.6406	3.4131
385.2	0	4.6033	10.2295	25.7813	28.9063			385.2	2.762	3.0689	4.6406	3.4688
385.3	0	4.3945	9.7656	25.7813	28.9063			385.3	2.6367	2.9297	4.6406	3.4688
385.4	0	4.5044	10.0098	25.2441	29.1504			385.4	2.7026	3.0029	4.5439	3.498
385.5	0	4.9878	11.084	25.1465	29.0527			385.5	2.9927	3.3252	4.5264	3.4863
385.6	0	5.3833	11.9629	25.708	28.9063			385.6	3.23	3.5889	4.6274	3.4688
385.7	0	5.3393	11.8652	25	28.9063			385.7	3.2036	3.5596	4.5	3.4688
385.8	0	5.3833	11.9629	25	28.9063			385.8	3.23	3.5889	4.5	3.4688
385.9	0	5.3393	11.8652	25	28.9063			385.9	3.2036	3.5596	4.5	3.4688
386	0	4.7461	10.5469	24.292	28.1982			386	2.8477	3.1641	4.3726	3.3838
386.1	0	5.2405	11.6455	24.9268	30.3223			386.1	3.1443	3.4937	4.4868	3.6387
386.2	0	5.4492	12.1094	25.3906	30.9326			386.2	3.2695	3.6328	4.5703	3.7119
386.3	0	5.4492	12.1094	26.0986	30.7861			386.3	3.2695	3.6328	4.6977	3.6943
386.4	0	5.4492	12.1094	25.1465	29.7607			386.4	3.2695	3.6328	4.5264	3.5713
386.5	0	5.1306	11.4014	23.8281	29.6875			386.5	3.0784	3.4204	4.2891	3.5625
386.6	0	5.4492	12.1094	25.708	31.25			386.6	3.2695	3.6328	4.6274	3.75
386.7	0	5.4492	12.1094	26.1719	32.0313			386.7	3.2695	3.6328	4.7109	3.8438
386.8	0	5.5921	12.4268	26.9531	32.3486			386.8	3.3553	3.728	4.8516	3.8818
386.9	0	5.6579	12.5732	26.1719	31.7139			386.9	3.3947	3.772	4.7109	3.8057
387	0	5.9107	13.1348	26.8799	32.7393			387	3.5464	3.9404	4.8384	3.9287
387.1	0	5.8667	13.0371	25.9277	33.2031			387.1	3.52	3.9111	4.667	3.9844
387.2	0	5.5921	12.4268	26.0254	33.9844			387.2	3.3553	3.728	4.6846	4.0781
387.3	0	5.6579	12.5732	25.9277	32.959			387.3	3.3947	3.772	4.667	3.9551
387.4	0	6.1194	13.5986	26.0254	35.0098			387.4	3.6716	4.0796	4.6846	4.2012
387.5	0	5.6579	12.5732	26.1719	34.4482			387.5	3.3947	3.772	4.7109	4.1338
387.6	0	5.4492	12.1094	25.9277	33.9844			387.6	3.2695	3.6328	4.667	4.0781
387.7	0	5.4492	12.1094	25.2441	33.2031			387.7	3.2695	3.6328	4.5439	3.9844
387.8	0	5.6579	12.5732	25.1465	33.9844			387.8	3.3947	3.772	4.5264	4.0781
387.9	0	6.2622	13.916	24.0723	33.9844			387.9	3.7573	4.1748	4.333	4.0781
388	0	6.0095	13.3545	23.5107	33.5205			388	3.6057	4.0064	4.2319	4.0225
388.1	0	6.438	14.3066	23.7549	33.9111			388.1	3.8628	4.292	4.2759	4.0693
388.2	0	6.3941	14.209	23.9746	34.1309			388.2	3.8365	4.2627	4.3154	4.0957
388.3	0	6.0095	13.3545	22.583	33.2764			388.3	3.6057	4.0064	4.0649	3.9932
388.4	0	5.9107	13.1348	22.2656	32.2754			388.4	3.5464	3.9404	4.0078	3.873
388.5	0	6.2183	13.8184	23.0469	31.7871			388.5	3.731	4.1455	4.1484	3.8145
388.6	0	6.2622	13.916	23.0469	31.8848			388.6	3.7573	4.1748	4.1484	3.8262
388.7	0	6.0095	13.3545	23.7549	33.2031			388.7	3.6057	4.0064	4.2759	3.9844
388.8	0	5.4492	12.1094	22.0215	32.1777			388.8	3.2695	3.6328	3.9639	3.8613
388.9	0	5.8008	12.8906	23.3643	33.0566			388.9	3.4805	3.8672	4.2056	3.9668
389	0	6.3611	14.1357	24.292	31.7871			389	3.8167	4.2407	4.3726	3.8145
389.1	0	6.2622	13.916	24.0723	32.3486			389.1	3.7573	4.1748	4.333	3.8818
389.2	0	6.3281	14.0625	24.9268	33.0566			389.2	3.7969	4.2188	4.4868	3.9668
389.3	0	7.0642	15.6982	25.1465	32.959			389.3	4.2385	4.7095	4.5264	3.9551
389.4	0	6.8884	15.3076	25	32.0313			389.4	4.133	4.5923	4.5	3.8438
389.5	0	6.9983	15.5518	23.8281	32.0313			389.5	4.199	4.6655	4.2891	3.8438
389.6	0	7.207	16.0156	23.8281	32.4951			389.6	4.3242	4.8047	4.2891	3.8994
389.7	0	7.5256	16.7236	24.9268	34.2285			389.7	4.5154	5.0171	4.4868	4.1074
389.8	0	7.7344	17.1875	24.6826	32.4951			389.8	4.6406	5.1563	4.4429	3.8994
389.9	0	7.0642	15.6982	24.2188	30.7861			389.9	4.2385	4.7095	4.3594	3.6943
390	0	7.207	16.0156	23.8281	31.7139			390	4.3242	4.8047	4.2891	3.8057
390.1	0	6.6797	14.8438	23.0469	30.1514			390.1	4.0078	4.4531	4.1484	3.6182
390.2	0	6.6797	14.8438	23.0469	29.6143			390.2	4.0078	4.4531	4.1484	3.5537
390.3	0	7.207	16.0156	23.0469	30.7861			390.3	4.3242	4.8047	4.1484	3.6943
390.4	0	6.6467	14.7705	22.9736	30.0049			390.4	3.988	4.4312	4.1352	3.6006
390.5	0	6.8555	15.2344	22.583	30.542			390.5	4.1133	4.5703	4.0649	3.665
390.6	0	6.5369	14.5264	21.2402	30.542			390.6	3.9221	4.3579	3.8232	3.665
390.7	0	5.8338	12.9639	21.0938	29.6875			390.7	3.5003	3.8892	3.7969	3.5625
390.8	0	6.1524	13.6719	21.0938	30.1514			390.8	3.6914	4.1016	3.7969	3.6182
390.9	0	5.9436	13.208	21.875	30.0049			390.9	3.5662	3.9624	3.9375	3.6006
391	0	6.6467	14.7705	21.875	30.7861			391	3.988	4.4312	3.9375	3.6943
391.1	0	7.0642	15.6982	21.0938	31.0059			391.1	4.2385	4.7095	3.7969	3.7207
391.2	0	7.3499	16.333	22.583	31.8848			391.2	4.4099	4.8999	4.0649	3.8262
391.3	0	7.4158	16.4795	23.5107	32.0313			391.3	4.4495	4.9439	4.2319	3.8438
391.4	0	6.9983	15.5518	21.4111	32.0313			391.4	4.199	4.6655	3.854	3.8438
391.5	0	7.0642	15.6982	21.9482	32.1777			391.5	4.2385	4.7095	3.9507	3.8613
391.6	0	7.207	16.0156	23.0469	32.3486			391.6	4.3242	4.8047	4.1484	3.8818
391.7	0	6.9983	15.5518	21.875	31.5674			391.7	4.199	4.6655	3.9375	3.7881
391.8	0	6.8884	15.3076	21.0938	31.3232			391.8	4.133	4.5923	3.7969	3.7588
391.9	0	6.6797	14.8438	20.6299	32.0313			391.9	4.0078	4.4531	3.7134	3.8438
392	0	7.0313	15.625	21.5576	32.4951			392	4.2188	4.6875	3.8804	3.8994
392.1	0	6.3611	14.1357	20.3857	31.1768			392.1	3.8167	4.2407	3.6694	3.7412
392.2	0	6.9983	15.5518	20.6299	32.0313			392.2	4.199	4.6655	3.7134	3.8438
392.3	0	6.471	14.3799	21.0938	32.0313			392.3	3.8826	4.314	3.7969	3.8438
392.4	0	6.6797	14.8438	20.9473	32.0313			392.4	4.0078	4.4531	3.7705	3.8438
392.5	0	7.0642	15.6982	22.7295	33.2031			392.5	4.2385	4.7095	4.0913	3.9844
392.6	0	6.8884	15.3076	21.5576	32.0313			392.6	4.133	4.5923	3.8804	3.8438
392.7	0	7.3499	16.333	21.875	33.9844			392.7	4.4099	4.8999	3.9375	4.0781
392.8	0	6.9983	15.5518	21.875	33.9844			392.8	4.199	4.6655	3.9375	4.0781
392.9	0	7.4158	16.4795	22.2656	33.5205			392.9	4.4495	4.9439	4.0078	4.0225
393	0	7.4158	16.4795	21.875	34.4482			393	4.4495	4.9439	3.9375	4.1338
393.1	0	6.8225	15.1611	21.875	33.2764			393.1	4.0935	4.5483	3.9375	3.9932
393.2	0	7.5256	16.7236	23.7549	34.6924			393.2	4.5154	5.0171	4.2759	4.1631
393.3	0	7.0642	15.6982	22.7295	34.6924			393.3	4.2385	4.7095	4.0913	4.1631
393.4	0	7.4158	16.4795	23.5107	34.9121			393.4	4.4495	4.9439	4.2319	4.1895
393.5	0	7.6685	17.041	24.5361	35.4736			393.5	4.6011	5.1123	4.4165	4.2568
393.6	0	7.4158	16.4795	24.5361	34.6924			393.6	4.4495	4.9439	4.4165	4.1631
393.7	0	7.24	16.0889	25.4639	34.4482			393.7	4.344	4.8267	4.5835	4.1338
393.8	0	8.02	17.8223	26.4893	35.9375			393.8	4.812	5.3467	4.7681	4.3125
393.9	0	8.2947	18.4326	27.3438	37.1094			393.9	4.9768	5.5298	4.9219	4.4531
394	0	8.7561	19.458	28.125	37.8174			394	5.2537	5.8374	5.0625	4.5381
394.1	0	8.6463	19.2139	28.125	36.4014			394.1	5.1878	5.7642	5.0625	4.3682
394.2	0	8.6133	19.1406	28.5889	36.792			394.2	5.168	5.7422	5.146	4.415
394.3	0	8.086	17.9688	27.6611	36.6455			394.3	4.8516	5.3906	4.979	4.3975
394.4	0	8.2287	18.2861	28.833	37.8174			394.4	4.9372	5.4858	5.1899	4.5381
394.5	0	8.2947	18.4326	29.0527	36.8652			394.5	4.9768	5.5298	5.2295	4.4238
394.6	0	7.7673	17.2607	27.7344	36.2549			394.6	4.6604	5.1782	4.9922	4.3506
394.7	0	8.1958	18.2129	28.833	36.6455			394.7	4.9175	5.4639	5.1899	4.3975
394.8	0	7.6245	16.9434	28.125	36.084			394.8	4.5747	5.083	5.0625	4.3301
394.9	0	7.8772	17.5049	28.125	36.1816			394.9	4.7263	5.2515	5.0625	4.3418
395	0	7.9101	17.5781	28.9063	36.4014			395	4.7461	5.2734	5.2031	4.3682
395.1	0	8.4046	18.6768	30.0049	37.8174			395.1	5.0428	5.603	5.4009	4.5381
395.2	0	8.5034	18.8965	30.2246	37.5732			395.2	5.102	5.669	5.4404	4.5088
395.3	0	8.8989	19.7754	31.5674	38.6719			395.3	5.3393	5.9326	5.6821	4.6406
395.4	0	9.3494	20.7764	32.0313	39.8438			395.4	5.6096	6.2329	5.7656	4.7813
395.5	0	8.6463	19.2139	32.0313	39.0625			395.5	5.1878	5.7642	5.7656	4.6875
395.6	0	9.2835	20.6299	32.7393	40.2344			395.6	5.5701	6.189	5.8931	4.8281
395.7	0	9.635	21.4111	33.2764	39.3799			395.7	5.781	6.4233	5.9898	4.7256
395.8	0	9.7009	21.5576	32.7393	39.5264			395.8	5.8205	6.4673	5.8931	4.7432
395.9	0	10.0195	22.2656	34.375	40.2344			395.9	6.0117	6.6797	6.1875	4.8281
396	0	10.3711	23.0469	33.667	39.0625			396	6.2227	6.9141	6.0601	4.6875
396.1	0	10.0195	22.2656	33.9844	39.7705			396.1	6.0117	6.6797	6.1172	4.7725
396.2	0	9.5252	21.167	34.7656	39.1357			396.2	5.7151	6.3501	6.2578	4.6963
396.3	0	9.9536	22.1191	36.1816	40.5518			396.3	5.9722	6.6357	6.5127	4.8662
396.4	0	9.1736	20.3857	34.8389	39.7705			396.4	5.5042	6.1157	6.271	4.7725
396.5	0	9.3164	20.7031	34.9121	39.9902			396.5	5.5898	6.2109	6.2842	4.7988
396.6	0	9.5252	21.167	34.7656	39.8438			396.6	5.7151	6.3501	6.2578	4.7813
396.7	0	9.9536	22.1191	36.1816	41.0156			396.7	5.9722	6.6357	6.5127	4.9219
396.8	0	9.5581	21.2402	36.0107	41.4795			396.8	5.7349	6.3721	6.4819	4.9775
396.9	0	9.8438	21.875	36.4014	41.333			396.9	5.9063	6.5625	6.5523	4.96
397	0	9.9536	22.1191	36.6455	41.0156			397	5.9722	6.6357	6.5962	4.9219
397.1	0	9.7009	21.5576	37.8174	40.5518			397.1	5.8205	6.4673	6.8071	4.8662
397.2	0	9.9097	22.0215	37.9639	40.6982			397.2	5.9458	6.6065	6.8335	4.8838
397.3	0	9.7778	21.7285	37.8906	41.7969			397.3	5.8667	6.5186	6.8203	5.0156
397.4	0	9.8438	21.875	37.8906	41.7969			397.4	5.9063	6.5625	6.8203	5.0156
397.5	0	10.0525	22.3389	39.0625	41.7236			397.5	6.0315	6.7017	7.0313	5.0068
397.6	0	9.8438	21.875	38.2813	41.8701			397.6	5.9063	6.5625	6.8906	5.0244
397.7	0	10.5139	23.3643	39.0625	42.9688			397.7	6.3083	7.0093	7.0313	5.1563
397.8	0	10.0525	22.3389	37.4268	41.333			397.8	6.0315	6.7017	6.7368	4.96
397.9	0	9.4263	20.9473	37.8174	41.7236			397.9	5.6558	6.2842	6.8071	5.0068
398	0	9.9097	22.0215	39.209	43.1152			398	5.9458	6.6065	7.0576	5.1738
398.1	0	9.8438	21.875	37.8906	42.1875			398.1	5.9063	6.5625	6.8203	5.0625
398.2	0	9.8438	21.875	37.1094	42.1875			398.2	5.9063	6.5625	6.6797	5.0625
398.3	0	9.8438	21.875	37.1094	41.0156			398.3	5.9063	6.5625	6.6797	4.9219
398.4	0	9.5252	21.167	37.8906	41.7969			398.4	5.7151	6.3501	6.8203	5.0156
398.5	0	9.635	21.4111	37.8906	41.7969			398.5	5.781	6.4233	6.8203	5.0156
398.6	0	10.3711	23.0469	37.8906	42.9688			398.6	6.2227	6.9141	6.8203	5.1563
398.7	0	10.1624	22.583	38.5986	41.7969			398.7	6.0974	6.7749	6.9477	5.0156
398.8	0	10.5798	23.5107	38.7451	42.9688			398.8	6.3479	7.0532	6.9741	5.1563
398.9	0	10.6897	23.7549	38.9893	42.8955			398.9	6.4138	7.1265	7.0181	5.1475
399	0	11.25	25	39.0625	44.6045			399	6.75	7.5	7.0313	5.3525
399.1	0	10.9314	24.292	39.0625	44.458			399.1	6.5588	7.2876	7.0313	5.335
399.2	0	11.5686	25.708	39.4531	46.0205			399.2	6.9412	7.7124	7.1016	5.5225
399.3	0	11.4588	25.4639	38.7451	46.2402			399.3	6.8753	7.6392	6.9741	5.5488
399.4	0	11.3928	25.3174	38.5986	44.9219			399.4	6.8357	7.5952	6.9477	5.3906
399.5	0	10.8985	24.2188	38.9893	44.9219			399.5	6.5391	7.2656	7.0181	5.3906
399.6	0	11.4588	25.4639	38.8184	46.167			399.6	6.8753	7.6392	6.9873	5.54
399.7	0	11.6016	25.7813	37.8906	46.0205			399.7	6.961	7.7344	6.8203	5.5225
399.8	0	11.6016	25.7813	37.8906	45.6299			399.8	6.961	7.7344	6.8203	5.4756
399.9	0	11.9202	26.4893	39.0625	47.2656			399.9	7.1521	7.9468	7.0313	5.6719
400	0	11.4588	25.4639	39.0625	47.0215			400	6.8753	7.6392	7.0313	5.6426
400.1	0	11.9202	26.4893	38.5986	45.9473			400.1	7.1521	7.9468	6.9477	5.5137
400.2	0	12.4805	27.7344	39.8438	47.583			400.2	7.4883	8.3203	7.1719	5.71
400.3	0	11.9202	26.4893	38.5986	48.0469			400.3	7.1521	7.9468	6.9477	5.7656
400.4	0	12.5134	27.8076	39.917	48.9746			400.4	7.508	8.3423	7.1851	5.877
400.5	0	12.3377	27.417	39.5264	48.0469			400.5	7.4026	8.2251	7.1148	5.7656
400.6	0	12.7991	28.4424	40.5518	49.5361			400.6	7.6795	8.5327	7.2993	5.9443
400.7	0	12.6892	28.1982	39.8438	48.8281			400.7	7.6135	8.4595	7.1719	5.8594
400.8	0	12.6233	28.0518	38.3545	48.8281			400.8	7.574	8.4155	6.9038	5.8594
400.9	0	12.7991	28.4424	38.5986	48.8281			400.9	7.6795	8.5327	6.9477	5.8594
401	0	13.0737	29.0527	39.9902	50.4639			401	7.8442	8.7158	7.1982	6.0557
401.1	0	12.7991	28.4424	39.3799	51.4893			401.1	7.6795	8.5327	7.0884	6.1787
401.2	0	12.7991	28.4424	38.5986	51.1719			401.2	7.6795	8.5327	6.9477	6.1406
401.3	0	13.0737	29.0527	39.917	51.1719			401.3	7.8442	8.7158	7.1851	6.1406
401.4	0	12.9749	28.833	39.7705	51.8799			401.4	7.7849	8.6499	7.1587	6.2256
401.5	0	13.8537	30.7861	41.0156	53.125			401.5	8.3122	9.2358	7.3828	6.375
401.6	0	13.4253	29.834	40.3076	52.417			401.6	8.0552	8.9502	7.2554	6.29
401.7	0	13.1506	29.2236	39.3799	52.7344			401.7	7.8904	8.7671	7.0884	6.3281
401.8	0	13.8537	30.7861	40.9424	53.833			401.8	8.3122	9.2358	7.3696	6.46
401.9	0	13.4253	29.834	41.1621	54.0527			401.9	8.0552	8.9502	7.4092	6.4863
402	0	13.1177	29.1504	40.5518	54.6143			402	7.8706	8.7451	7.2993	6.5537
402.1	0	13.3923	29.7607	41.4795	53.9063			402.1	8.0354	8.9282	7.4663	6.4688
402.2	0	13.5351	30.0781	41.333	53.9063			402.2	8.1211	9.0234	7.4399	6.4688
402.3	0	13.8867	30.8594	41.7236	55.3955			402.3	8.332	9.2578	7.5102	6.6475
402.4	0	13.678	30.3955	41.0156	55.7861			402.4	8.2068	9.1187	7.3828	6.6943
402.5	0	14.4141	32.0313	42.6514	56.0059			402.5	8.6485	9.6094	7.6773	6.7207
402.6	0	14.0625	31.25	41.0156	55.8594			402.6	8.4375	9.375	7.3828	6.7031
402.7	0	13.5351	30.0781	40.5518	53.4424			402.7	8.1211	9.0234	7.2993	6.4131
402.8	0	13.5351	30.0781	39.4531	53.125			402.8	8.1211	9.0234	7.1016	6.375
402.9	0	13.5351	30.0781	38.3545	52.0264			402.9	8.1211	9.0234	6.9038	6.2432
403	0	14.0625	31.25	39.7705	52.6611			403	8.4375	9.375	7.1587	6.3193
403.1	0	13.5351	30.0781	37.5732	51.9531			403.1	8.1211	9.0234	6.7632	6.2344
403.2	0	13.9197	30.9326	38.7451	52.3438			403.2	8.3518	9.2798	6.9741	6.2813
403.3	0	14.0954	31.3232	38.208	51.9531			403.3	8.4572	9.397	6.8774	6.2344
403.4	0	13.678	30.3955	38.2813	52.417			403.4	8.2068	9.1187	6.8906	6.29
403.5	0	13.8867	30.8594	39.0625	51.9531			403.5	8.332	9.2578	7.0313	6.2344
403.6	0	14.4141	32.0313	40.2344	52.6611			403.6	8.6485	9.6094	7.2422	6.3193
403.7	0	14.0296	31.1768	41.0156	53.9063			403.7	8.4178	9.353	7.3828	6.4688
403.8	0	14.2713	31.7139	41.0156	55.0781			403.8	8.5628	9.5142	7.3828	6.6094
403.9	0	14.7656	32.8125	41.7969	55.0781			403.9	8.8594	9.8438	7.5234	6.6094
404	0	15.293	33.9844	42.1875	55.0781			404	9.1758	10.1953	7.5938	6.6094
404.1	0	14.7656	32.8125	41.7236	53.9063			404.1	8.8594	9.8438	7.5102	6.4688
404.2	0	14.7656	32.8125	39.9902	52.8809			404.2	8.8594	9.8438	7.1982	6.3457
404.3	0	14.4141	32.0313	40.5518	51.4893			404.3	8.6485	9.6094	7.2993	6.1787
404.4	0	14.9414	33.2031	40.5518	53.125			404.4	8.9648	9.9609	7.2993	6.375
404.5	0	14.5569	32.3486	40.3076	51.4893			404.5	8.7341	9.7046	7.2554	6.1787
404.6	0	14.2713	31.7139	40.2344	51.1719			404.6	8.5628	9.5142	7.2422	6.1406
404.7	0	14.4141	32.0313	39.8438	50			404.7	8.6485	9.6094	7.1719	6
404.8	0	14.2053	31.5674	39.7705	48.8281			404.8	8.5232	9.4702	7.1587	5.8594
404.9	0	14.0954	31.3232	39.4531	47.2656			404.9	8.4572	9.397	7.1016	5.6719
405	0	13.5351	30.0781	38.7451	44.1406			405	8.1211	9.0234	6.9741	5.2969
405.1	0	13.3594	29.6875	37.8906	41.7969			405.1	8.0156	8.9063	6.8203	5.0156
405.2	0	13.2165	29.3701	38.3545	42.9688			405.2	7.9299	8.811	6.9038	5.1563
405.3	0	13.1506	29.2236	38.208	44.2139			405.3	7.8904	8.7671	6.8774	5.3057
405.4	0	13.2165	29.3701	36.4014	44.458			405.4	7.9299	8.811	6.5523	5.335
408.5	0	6.2183	13.8184	0.464	115.466			408.5	3.731	4.1455	0.0835	13.8559
408.6	0	7.2784	16.1743	10.1563	123.364			408.6	4.367	4.8523	1.8281	14.8037
408.7	0	9.635	21.4111	20.2393	137.976			408.7	5.781	6.4233	3.6431	16.5571
408.8	0	13.9911	31.0913	41.333	159.216			408.8	8.3947	9.3274	7.4399	19.1059
408.9	0	17.7869	39.5264	57.4951	174.683			408.9	10.6721	11.8579	10.3491	20.962
409	0	21.1652	47.0337	68.4326	189.136			409	12.6991	14.1101	12.3179	22.6963
409.1	0	25.1037	55.7861	79.3823	209.46			409.1	15.0622	16.7358	14.2888	25.1352
409.2	0	30.3772	67.5049	94.7754	226.172			409.2	18.2263	20.2515	17.0596	27.1406
409.3	0	34.8377	77.417	104.456	244.604			409.3	20.9026	23.2251	18.8021	29.3525
409.4	0	37.5073	83.3496	114.209	256.006			409.4	22.5044	25.0049	20.5576	30.7207
409.5	0	39.7266	88.2813	123.987	265.002			409.5	23.836	26.4844	22.3177	31.8002
409.6	0	43.5938	96.875	136.328	274.927			409.6	26.1563	29.0625	24.539	32.9912
409.7	0	46.2636	102.808	146.802	285.62			409.7	27.7582	30.8424	26.4244	34.2744
409.8	0	49.4276	109.839	157.581	294.299			409.8	29.6566	32.9517	28.3646	35.3159
409.9	0	51.1853	113.745	164.526	303.589			409.9	30.7112	34.1235	29.6147	36.4307
410	0	50.9436	113.208	170.239	310.547			410	30.5662	33.9624	30.643	37.2656
410.1	0	52.7729	117.273	177.429	318.054			410.1	31.6637	35.1819	31.9372	38.1665
410.2	0	53.2287	118.286	182.031	323.901			410.2	31.9372	35.4858	32.7656	38.8681
410.3	0	54.3825	120.85	189.99	331.323			410.3	32.6295	36.255	34.1982	39.7588
410.4	0	56.6015	125.781	197.192	339.38			410.4	33.9609	37.7343	35.4946	40.7256
410.5	0	57.6891	128.198	201.245	346.167			410.5	34.6135	38.4594	36.2241	41.54
410.6	0	58.9199	130.933	203.979	351.331			410.6	35.3519	39.2799	36.7162	42.1597
410.7	0	59.9085	133.13	208.13	358.13			410.7	35.9451	39.939	37.4634	42.9756
410.8	0	61.5236	136.719	212.817	363.208			410.8	36.9142	41.0157	38.3071	43.585
410.9	0	62.6112	139.136	216.248	369.678			410.9	37.5667	41.7408	38.9246	44.3614
411	0	64.2645	142.81	220.935	376.086			411	38.5587	42.843	39.7683	45.1303
411.1	0	65.4237	145.386	221.875	381.323			411.1	39.2542	43.6158	39.9375	45.7588
411.2	0	66.9726	148.828	223.511	386.719			411.2	40.1836	44.6484	40.232	46.4063
411.3	0	67.4285	149.841	229.053	389.136			411.3	40.4571	44.9523	41.2295	46.6963
411.4	0	69.7523	155.005	233.13	394.531			411.4	41.8514	46.5015	41.9634	47.3437
411.5	0	71.3673	158.594	238.672	400.781			411.5	42.8204	47.5782	42.961	48.0937
411.6	0	73.0922	162.427	242.896	407.031			411.6	43.8553	48.7281	43.7213	48.8437
411.7	0	74.3886	165.308	248.511	413.354			411.7	44.6332	49.5924	44.732	49.6025
411.8	0	75.2675	167.261	251.636	417.261			411.8	45.1605	50.1783	45.2945	50.0713
411.9	0	75.9047	168.677	253.21	421.411			411.9	45.5428	50.6031	45.5778	50.5693
412	0	76.9923	171.094	259.229	430.554			412	46.1954	51.3282	46.6612	51.6665
412.1	0	77.5526	172.339	263.513	435.156			412.1	46.5316	51.7017	47.4323	52.2187
412.2	0	78.4314	174.292	267.114	440.308			412.2	47.0588	52.2876	48.0805	52.837
412.3	0	79.2774	176.172	270.007	444.458			412.3	47.5664	52.8516	48.6013	53.335
412.4	0	79.772	177.271	273.828	449.292			412.4	47.8632	53.1813	49.289	53.915
412.5	0	80.2278	178.284	271.484	450.854			412.5	48.1367	53.4852	48.8671	54.1025
412.6	0	80.9694	179.932	273.755	454.688			412.6	48.5816	53.9796	49.2759	54.5626
412.7	0	82.4414	183.203	276.172	459.692			412.7	49.4648	54.9609	49.711	55.163
412.8	0	82.683	183.74	277.417	463.354			412.8	49.6098	55.122	49.9351	55.6025
412.9	0	84.6608	188.135	280.078	467.969			412.9	50.7965	56.4405	50.414	56.1563
413	0	85.221	189.38	281.567	470.63			413	51.1326	56.814	50.6821	56.4756
413.1	0	86.9018	193.115	284.912	474.451			413.1	52.1411	57.9345	51.2842	56.9341
413.2	0	86.8361	192.969	287.891	480.396			413.2	52.1017	57.8907	51.8204	57.6475
413.3	0	87.1875	193.75	291.26	482.349			413.3	52.3125	58.125	52.4268	57.8819
413.4	0	88.3521	196.338	295.313	485.938			413.4	53.0113	58.9014	53.1563	58.3126
413.5	0	89.0114	197.803	297.021	489.6			413.5	53.4068	59.3409	53.4638	58.752
413.6	0	89.2638	198.364	297.192	492.041			413.6	53.5583	59.5092	53.4946	59.0449
413.7	0	90.5274	201.172	299.927	495.313			413.7	54.3164	60.3516	53.9869	59.4376
413.8	0	91.0877	202.417	300.146	498.511			413.8	54.6526	60.7251	54.0263	59.8213
413.9	0	91.4063	203.125	303.833	501.648			413.9	54.8438	60.9375	54.6899	60.1978
414	0	92.0763	204.614	307.031	504.614			414	55.2458	61.3842	55.2656	60.5537
414.1	0	92.4939	205.542	309.912	509.448			414.1	55.4963	61.6626	55.7842	61.1338
414.2	0	92.6366	205.859	311.963	512.427			414.2	55.582	61.7577	56.1533	61.4912
414.3	0	93.164	207.031	316.479	517.651			414.3	55.8984	62.1093	56.9662	62.1181
414.4	0	94.0761	209.058	319.214	521.948			414.4	56.4457	62.7174	57.4585	62.6338
414.5	0	95.0319	211.182	320.947	526.489			414.5	57.0191	63.3546	57.7705	63.1787
414.6	0	95.4491	212.109	323.047	528.906			414.6	57.2695	63.6327	58.1485	63.4687
414.7	0	96.1853	213.745	325.464	534.448			414.7	57.7112	64.1235	58.5835	64.1338
414.8	0	96.3284	214.063	327.649	540.076			414.8	57.797	64.2189	58.9768	64.8091
414.9	0	97.2072	216.016	329.761	543.823			414.9	58.3243	64.8048	59.357	65.2588
415	0	98.0861	217.969	330.859	546.875			415	58.8517	65.3907	59.5546	65.625
415.1	0	98.7561	219.458	331.885	550.317			415.1	59.2537	65.8374	59.7393	66.038
415.2	0	98.8218	219.604	334.607	554.053			415.2	59.2931	65.8812	60.2293	66.4864
415.3	0	99.4923	221.094	338.135	557.031			415.3	59.6954	66.3282	60.8643	66.8437
415.4	0	99.635	221.411	340.234	560.01			415.4	59.781	66.4233	61.2421	67.2012
415.5	0	99.9153	222.034	341.016	564.526			415.5	59.9492	66.6102	61.3829	67.7431
415.6	0	100.053	222.339	341.162	565.308			415.6	60.0316	66.7017	61.4092	67.837
415.7	0	100.723	223.828	342.969	566.797			415.7	60.4336	67.1484	61.7344	68.0156
415.8	0	101.393	225.317	345.239	569.922			415.8	60.8356	67.5951	62.143	68.3906
415.9	0	101.25	225	347.266	571.411			415.9	60.75	67.5	62.5079	68.5693
416	0	102.129	226.953	348.12	573.12			416	61.2773	68.0859	62.6616	68.7744
416.1	0	102.338	227.417	348.828	575.781			416.1	61.4026	68.2251	62.789	69.0937
416.2	0	103.118	229.15	350	578.833			416.2	61.8705	68.745	63	69.46
416.3	0	103.184	229.297	351.88	579.614			416.3	61.9102	68.7891	63.3384	69.5537
416.4	0	104.271	231.714	354.37	582.959			416.4	62.5628	69.5142	63.7866	69.9551
416.5	0	104.095	231.323	355.542	584.448			416.5	62.4572	69.3969	63.9976	70.1338
416.6	0	103.711	230.469	355.396	584.766			416.6	62.2267	69.1407	63.9713	70.1719
416.7	0	104.239	231.641	357.117	587.427			416.7	62.5431	69.4923	64.2811	70.4912
416.8	0	105.117	233.594	358.13	589.136			416.8	63.0704	70.0782	64.4634	70.6963
416.9	0	105.963	235.474	360.156	591.016			416.9	63.578	70.6422	64.8281	70.9219
417	0	105.853	235.229	359.766	593.75			417	63.5119	70.5687	64.7579	71.25
417.1	0	106.172	235.938	362.817	595.63			417.1	63.7033	70.7814	65.3071	71.4756
417.2	0	106.842	237.427	364.526	598.047			417.2	64.1053	71.2281	65.6147	71.7656
417.3	0	107.051	237.891	365.552	601.172			417.3	64.2306	71.3673	65.7994	72.1406
417.4	0	107.787	239.526	366.943	603.662			417.4	64.672	71.8578	66.0497	72.4394
417.5	0	108.985	242.188	369.141	607.275			417.5	65.3908	72.6564	66.4454	72.873
417.6	0	109.446	243.213	370.166	608.984			417.6	65.6675	72.9639	66.6299	73.0781
417.7	0	110.281	245.068	372.498	612.573			417.7	66.1684	73.5204	67.0496	73.5088
417.8	0	110.006	244.458	372.119	616.016			417.8	66.0037	73.3374	66.9814	73.9219
417.9	0	111.303	247.339	376.172	619.458			417.9	66.7816	74.2017	67.711	74.335
418	0	111.412	247.583	376.172	621.094			418	66.8474	74.2749	67.711	74.5313
418.1	0	112.149	249.219	379.297	623.755			418.1	67.2892	74.7657	68.2735	74.8506
418.2	0	113.555	252.344	382.739	627.344			418.2	68.1329	75.7032	68.893	75.2813
418.3	0	114.576	254.614	385.62	629.761			418.3	68.7458	76.3842	69.4116	75.5713
418.4	0	115.521	256.714	387.573	633.203			418.4	69.3128	77.0142	69.7631	75.9844
418.5	0	115.489	256.641	389.844	635.938			418.5	69.2931	76.9923	70.1719	76.3126
418.6	0	116.301	258.447	391.26	638.989			418.6	69.7807	77.5341	70.4268	76.6787
418.7	0	116.609	259.131	390.698	640.308			418.7	69.9654	77.7393	70.3256	76.837
418.8	0	116.861	259.692	391.406	642.188			418.8	70.1168	77.9076	70.4531	77.0626
418.9	0	116.752	259.448	392.651	644.604			418.9	70.051	77.8344	70.6772	77.3525
419	0	117.949	262.109	395.166	647.119			419	70.7695	78.6327	71.1299	77.6543
419.1	0	118.62	263.599	396.094	649.536			419.1	71.1718	79.0797	71.2969	77.9443
419.2	0	119.037	264.526	398.438	652.502			419.2	71.422	79.3578	71.7188	78.3002
419.3	0	119.85	266.333	401.172	655.322			419.3	71.9099	79.8999	72.211	78.6386
419.4	0	119.916	266.479	401.636	655.225			419.4	71.9494	79.9437	72.2945	78.627
419.5	0	119.85	266.333	403.125	656.641			419.5	71.9099	79.8999	72.5625	78.7969
419.6	0	120.091	266.87	404.297	659.692			419.6	72.0549	80.061	72.7735	79.163
419.7	0	120.938	268.75	405.786	661.646			419.7	72.5625	80.625	73.0415	79.3975
419.8	0	120.201	267.114	406.323	662.183			419.8	72.1208	80.1342	73.1381	79.462
419.9	0	120.267	267.261	405.859	663.354			419.9	72.1605	80.1783	73.0546	79.6025
420	0	120.938	268.75	407.495	663.672			420	72.5625	80.625	73.3491	79.6406
420.1	0	120.795	268.433	407.813	666.016			420.1	72.4769	80.5299	73.4063	79.9219
420.2	0	120.52	267.822	409.302	666.797			420.2	72.3119	80.3466	73.6744	80.0156
420.3	0	121.888	270.862	412.183	669.141			420.3	73.1327	81.2586	74.1929	80.2969
420.4	0	121.608	270.239	413.599	668.286			420.4	72.9646	81.0717	74.4478	80.1943
420.5	0	121.992	271.094	414.771	669.849			420.5	73.1954	81.3282	74.6588	80.3819
420.6	0	121.784	270.63	415.552	670.386			420.6	73.0701	81.189	74.7994	80.4463
420.7	0	122.728	272.729	417.346	673.511			420.7	73.6369	81.8187	75.1223	80.8213
420.8	0	122.344	271.875	417.505	673.364			420.8	73.4063	81.5625	75.1509	80.8037
420.9	0	123.014	273.364	418.677	675.708			420.9	73.8083	82.0092	75.3619	81.085
421	0	122.871	273.047	419.141	676.953			421	73.7227	81.9141	75.4454	81.2344
421.1	0	123.289	273.975	420.068	678.271			421.1	73.9733	82.1925	75.6122	81.3925
421.2	0	123.332	274.072	420.63	678.442			421.2	73.9994	82.2216	75.7134	81.413
421.3	0	123.926	275.391	421.094	681.25			421.3	74.3556	82.6173	75.7969	81.75
421.4	0	124.31	276.245	421.094	682.813			421.4	74.5862	82.8735	75.7969	81.9376
421.5	0	124.838	277.417	423.047	685.156			421.5	74.9026	83.2251	76.1485	82.2187
421.6	0	125.826	279.614	424.219	687.109			421.6	75.4958	83.8842	76.3594	82.4531
421.7	0	125.86	279.688	425	688.599			421.7	75.5158	83.9064	76.5	82.6319
421.8	0	125.651	279.224	425.317	688.354			421.8	75.3905	83.7672	76.5571	82.6025
421.9	0	126.354	280.786	425.391	689.063			421.9	75.8122	84.2358	76.5704	82.6876
422	0	125.892	279.761	423.975	689.063			422	75.5355	83.9283	76.3155	82.6876
422.1	0	126.595	281.323	425	691.016			422.1	75.9572	84.3969	76.5	82.9219
422.2	0	126.178	280.396	426.489	692.505			422.2	75.7069	84.1188	76.768	83.1006
422.3	0	126.881	281.958	428.125	693.359			422.3	76.1287	84.5874	77.0625	83.2031
422.4	0	127.337	282.971	428.906	695.313			422.4	76.4022	84.8913	77.2031	83.4376
422.5	0	127.585	283.521	429.15	695.63			422.5	76.5507	85.0563	77.247	83.4756
422.6	0	128.529	285.62	429.529	698.901			422.6	77.1174	85.686	77.3152	83.8681
422.7	0	128.496	285.547	430.005	699.292			422.7	77.0977	85.6641	77.4009	83.915
422.8	0	128.985	286.633	430.774	700.232			422.8	77.3909	85.9899	77.5393	84.0278
422.9	0	129.551	287.891	432.422	703.516			422.9	77.7306	86.3673	77.836	84.4219
423	0	129.87	288.599	432.495	705.237			423	77.9218	86.5797	77.8491	84.6284
423.1	0	130.287	289.526	433.521	706.567			423.1	78.172	86.8578	78.0338	84.788
423.2	0	130.957	291.016	434.448	708.984			423.2	78.5743	87.3048	78.2006	85.0781
423.3	0	130.957	291.016	436.328	709.692			423.3	78.5743	87.3048	78.539	85.163
423.4	0	131.276	291.724	436.963	711.328			423.4	78.7655	87.5172	78.6533	85.3594
423.5	0	131.374	291.943	437.964	712.964			423.5	78.8246	87.5829	78.8335	85.5557
423.6	0	131.418	292.041	439.063	715.234			423.6	78.8511	87.6123	79.0313	85.8281
423.7	0	131.836	292.969	440.308	717.969			423.7	79.1017	87.8907	79.2554	86.1563
423.8	0	131.836	292.969	440.552	719.458			423.8	79.1017	87.8907	79.2994	86.335
423.9	0	132.045	293.433	441.479	721.558			423.9	79.2269	88.0299	79.4662	86.587
424	0	132.715	294.922	443.677	723.755			424	79.6289	88.4766	79.8619	86.8506
424.1	0	132.715	294.922	443.359	723.047			424.1	79.6289	88.4766	79.8046	86.7656
424.2	0	133.242	296.094	445.313	725.476			424.2	79.9454	88.8282	80.1563	87.0571
424.3	0	133.385	296.411	445.63	726.489			424.3	80.031	88.9233	80.2134	87.1787
424.4	0	134.154	298.12	448.511	728.906			424.4	80.4924	89.436	80.732	87.4687
424.5	0	134.44	298.755	450.708	730.786			424.5	80.6639	89.6265	81.1274	87.6943
424.6	0	134.649	299.219	451.172	731.726			424.6	80.7892	89.7657	81.211	87.8071
424.7	0	135.703	301.563	453.516	732.739			424.7	81.422	90.4689	81.6329	87.9287
424.8	0	135.879	301.953	454.297	734.448			424.8	81.5273	90.5859	81.7735	88.1338
424.9	0	136.615	303.589	455.542	736.646			424.9	81.9691	91.0767	81.9976	88.3975
425	0	136.373	303.052	455.151	737.659			425	81.824	90.9156	81.9272	88.5191
425.1	0	136.406	303.125	456.567	739.38			425.1	81.8438	90.9375	82.1821	88.7256
425.2	0	136.758	303.906	457.349	741.016			425.2	82.0546	91.1718	82.3228	88.9219
425.3	0	137.181	304.846	458.667	741.089			425.3	82.3084	91.4538	82.5601	88.9307
425.4	0	137.219	304.932	459.692	743.677			425.4	82.3316	91.4796	82.7446	89.2412
425.5	0	137.604	305.786	461.646	744.458			425.5	82.5622	91.7358	83.0963	89.335
425.6	0	138.021	306.714	462.256	746.558			425.6	82.8128	92.0142	83.2061	89.587
425.7	0	138.164	307.031	463.599	746.875			425.7	82.8984	92.1093	83.4478	89.625
425.8	0	138.724	308.276	466.016	747.656			425.8	83.2345	92.4828	83.8829	89.7187
425.9	0	138.659	308.13	464.844	748.364			425.9	83.1951	92.439	83.6719	89.8037
426	0	139.57	310.156	466.016	749.536			426	83.7421	93.0468	83.8829	89.9443
426.1	0	139.043	308.984	465.234	749.683			426.1	83.4257	92.6952	83.7421	89.962
426.2	0	139.713	310.474	464.844	751.489			426.2	83.828	93.1422	83.6719	90.1787
426.3	0	140.449	312.109	466.016	753.833			426.3	84.2695	93.6327	83.8829	90.46
426.4	0	140.449	312.109	467.188	754.297			426.4	84.2695	93.6327	84.0938	90.5156
426.5	0	140.658	312.573	467.188	755.31			426.5	84.3947	93.7719	84.0938	90.6372
426.6	0	141.328	314.063	467.969	757.349			426.6	84.797	94.2189	84.2344	90.8819
426.7	0	141.12	313.599	469.849	758.521			426.7	84.6718	94.0797	84.5728	91.0225
426.8	0	140.976	313.281	470.313	758.521			426.8	84.5859	93.9843	84.6563	91.0225
426.9	0	141.647	314.771	469.141	758.679			426.9	84.9882	94.4313	84.4454	91.0415
427	0	141.394	314.209	470.068	758.984			427	84.8365	94.2627	84.6122	91.0781
427.1	0	141.68	314.844	471.411	760.864			427.1	85.0079	94.4532	84.854	91.3037
427.2	0	141.998	315.552	471.875	760.938			427.2	85.199	94.6656	84.9375	91.3126
427.3	0	142.416	316.479	474.219	761.792			427.3	85.4494	94.9437	85.3594	91.415
427.4	0	142.877	317.505	475.708	762.427			427.4	85.7264	95.2515	85.6274	91.4912
427.5	0	143.262	318.359	477.808	763.745			427.5	85.957	95.5077	86.0054	91.6494
427.6	0	143.086	317.969	477.661	764.063			427.6	85.8517	95.3907	85.979	91.6876
427.7	0	143.47	318.823	479.761	765.234			427.7	86.0822	95.6469	86.357	91.8281
427.8	0	143.438	318.75	479.614	766.016			427.8	86.0625	95.625	86.3305	91.9219
427.9	0	142.877	317.505	478.833	765.552			427.9	85.7264	95.2515	86.1899	91.8662
428	0	143.053	317.896	479.297	767.896			428	85.8319	95.3688	86.2735	92.1475
428.1	0	143.086	317.969	479.297	767.261			428.1	85.8517	95.3907	86.2735	92.0713
428.2	0	143.685	319.299	479.761	768.359			428.2	86.2108	95.7897	86.357	92.2031
428.3	0	143.899	319.775	480.786	769.458			428.3	86.3393	95.9325	86.5415	92.335
428.4	0	144.701	321.558	481.714	771.558			428.4	86.8207	96.4674	86.7085	92.587
428.5	0	145.053	322.339	482.495	771.558			428.5	87.0316	96.7017	86.8491	92.587
428.6	0	145.157	322.571	483.044	772.107			428.6	87.0942	96.7713	86.9479	92.6528
428.7	0	145.931	324.292	485.62	775.464			428.7	87.5588	97.2876	87.4116	93.0557
428.8	0	146.711	326.025	487.817	776.953			428.8	88.0268	97.8075	87.8071	93.2344
428.9	0	145.931	324.292	487.891	775.781			428.9	87.5588	97.2876	87.8204	93.0937
429	0	146.041	324.536	488.989	776.953			429	87.6247	97.3608	88.018	93.2344
429.1	0	146.986	326.636	490.698	778.906			429.1	88.1917	97.9908	88.3256	93.4687
429.2	0	147.447	327.661	491.016	780.396			429.2	88.4685	98.2983	88.3829	93.6475
429.3	0	147.547	327.881	492.651	781.25			429.3	88.5279	98.3643	88.6772	93.75
429.4	0	147.591	327.979	494.458	783.203			429.4	88.5544	98.3937	89.0024	93.9844
429.5	0	147.87	328.601	495.63	783.521			429.5	88.7223	98.5803	89.2134	94.0225
429.6	0	148.36	329.688	496.875	785.156			429.6	89.0158	98.9064	89.4375	94.2187
429.7	0	148.854	330.786	497.974	785.156			429.7	89.3122	99.2358	89.6353	94.2187
429.8	0	149.414	332.031	499.365	786.792			429.8	89.6484	99.6093	89.8857	94.415
429.9	0	148.887	330.859	499.536	788.599			429.9	89.332	99.2577	89.9165	94.6319
430	0	149.414	332.031	501.172	790.234			430	89.6484	99.6093	90.211	94.8281
430.1	0	149.095	331.323	501.172	790.002			430.1	89.4572	99.3969	90.211	94.8002
430.2	0	148.887	330.859	501.172	790.088			430.2	89.332	99.2577	90.211	94.8106
430.3	0	148.36	329.688	500.781	789.844			430.3	89.0158	98.9064	90.1406	94.7813
430.4	0	148.997	331.104	502.661	791.724			430.4	89.3981	99.3312	90.479	95.0069
430.5	0	149.167	331.482	503.271	792.419			430.5	89.5001	99.4446	90.5888	95.0903
430.6	0	149.348	331.885	504.614	793.994			430.6	89.609	99.5655	90.8305	95.2793
430.7	0	149.205	331.567	505.078	794.849			430.7	89.5231	99.4701	90.914	95.3819
430.8	0	149.48	332.178	506.714	795.544			430.8	89.6881	99.6534	91.2085	95.4653
430.9	0	148.991	331.091	506.409	795.471			430.9	89.3946	99.3273	91.1536	95.4565
431	0	149.304	331.787	508.35	796.558			431	89.5825	99.5361	91.503	95.587
431.1	0	149.414	332.031	508.984	797.974			431.1	89.6484	99.6093	91.6171	95.7569
431.2	0	149.557	332.349	510.156	798.987			431.2	89.7343	99.7047	91.8281	95.8784
431.3	0	149.414	332.031	511.646	799.536			431.3	89.6484	99.6093	92.0963	95.9443
431.4	0	149.656	332.568	513.745	801.245			431.4	89.7934	99.7704	92.4741	96.1494
431.5	0	149.87	333.044	513.586	802.185			431.5	89.9219	99.9132	92.4455	96.2622
431.6	0	149.623	332.495	513.745	803.589			431.6	89.7737	99.7485	92.4741	96.4307
431.7	0	150.293	333.984	513.672	803.906			431.7	90.1757	100.195	92.461	96.4687
431.8	0	149.799	332.886	511.719	803.906			431.8	89.8792	99.8658	92.1094	96.4687
431.9	0	150.084	333.521	512.109	804.614			431.9	90.0507	100.056	92.1796	96.5537
432	0	150.436	334.302	511.401	806.018			432	90.2615	100.291	92.0522	96.7222
432.1	0	149.766	332.813	511.255	807.349			432.1	89.8595	99.8439	92.0259	96.8819
432.2	0	151.029	335.62	514.063	810.156			432.2	90.6174	100.686	92.5313	97.2187
432.3	0	151.172	335.938	514.844	810.864			432.3	90.7033	100.781	92.6719	97.3037
432.4	0	151.315	336.255	515.942	812.109			432.4	90.7889	100.876	92.8696	97.4531
432.5	0	152.018	337.817	517.896	813.989			432.5	91.2106	101.345	93.2213	97.6787
432.6	0	152.787	339.526	518.115	814.99			432.6	91.672	101.858	93.2607	97.7988
432.7	0	153.457	341.016	519.922	817.505			432.7	92.0743	102.305	93.586	98.1006
432.8	0	153.809	341.797	522.583	818.677			432.8	92.2852	102.539	94.0649	98.2412
432.9	0	153.666	341.479	525.391	819.604			432.9	92.1994	102.444	94.5704	98.3525
433	0	153.918	342.041	525	820.63			433	92.3511	102.612	94.5	98.4756
433.1	0	153.001	340.002	525	819.922			433.1	91.8005	102.001	94.5	98.3906
433.2	0	153.391	340.869	525.708	821.802			433.2	92.0347	102.261	94.6274	98.6162
433.3	0	153.776	341.724	526.88	821.57			433.3	92.2655	102.517	94.8384	98.5884
433.4	0	153.314	340.698	527.344	823.047			433.4	91.9885	102.209	94.9219	98.7656
433.5	0	153.666	341.479	527.1	823.047			433.5	92.1994	102.444	94.878	98.7656
433.6	0	153.457	341.016	526.172	824.927			433.6	92.0743	102.305	94.711	98.9912
433.7	0	154.127	342.505	527.661	825.708			433.7	92.4764	102.751	94.979	99.085
433.8	0	153.874	341.943	528.589	826.794			433.8	92.3246	102.583	95.146	99.2153
433.9	0	154.127	342.505	528.906	827.197			433.9	92.4764	102.751	95.2031	99.2636
434	0	154.479	343.286	530.396	826.953			434	92.6872	102.986	95.4713	99.2344
434.1	0	154.545	343.433	531.958	826.953			434.1	92.7269	103.03	95.7524	99.2344
434.2	0	154.127	342.505	532.031	827.661			434.2	92.4764	102.751	95.7656	99.3193
434.3	0	155.072	344.604	532.886	827.808			434.3	93.0431	103.381	95.9195	99.337
434.4	0	155.006	344.458	533.521	828.906			434.4	93.0037	103.337	96.0338	99.4687
434.5	0	155.424	345.386	534.375	831.25			434.5	93.2542	103.616	96.1875	99.75
434.6	0	155.885	346.411	535.864	832.739			434.6	93.531	103.923	96.4555	99.9287
434.7	0	155.742	346.094	534.839	832.495			434.7	93.4454	103.828	96.271	99.8994
434.8	0	156.094	346.875	537.109	833.521			434.8	93.6563	104.062	96.6796	100.022
434.9	0	155.534	345.63	537.817	833.203			434.9	93.3201	103.689	96.8071	99.9844
435	0	155.951	346.558	539.526	834.692			435	93.5707	103.967	97.1147	100.163
435.1	0	155.885	346.411	540.552	835.156			435.1	93.531	103.923	97.2994	100.219
435.2	0	156.16	347.021	540.698	836.792			435.2	93.6957	104.106	97.3256	100.415
435.3	0	156.094	346.875	542.188	837.109			435.3	93.6563	104.062	97.5938	100.453
435.4	0	156.028	346.729	542.505	837.891			435.4	93.6169	104.019	97.6509	100.547
435.5	0	156.621	348.047	544.849	840.552			435.5	93.9727	104.414	98.0728	100.866
435.6	0	156.687	348.193	545.776	840.698			435.6	94.0121	104.458	98.2397	100.884
435.7	0	156.764	348.364	544.922	840.552			435.7	94.0583	104.509	98.086	100.866
435.8	0	156.973	348.828	545.63	841.724			435.8	94.1836	104.648	98.2134	101.007
435.9	0	156.764	348.364	544.604	842.188			435.9	94.0583	104.509	98.0287	101.063
436	0	156.94	348.755	544.458	841.492			436	94.1639	104.626	98.0024	100.979
436.1	0	156.478	347.729	544.141	841.724			436.1	93.8869	104.319	97.9454	101.007
436.2	0	156.303	347.339	544.604	842.651			436.2	93.7816	104.202	98.0287	101.118
436.3	0	156.621	348.047	544.141	844.141			436.3	93.9727	104.414	97.9454	101.297
436.4	0	156.094	346.875	544.141	843.75			436.4	93.6563	104.062	97.9454	101.25
436.5	0	156.412	347.583	544.849	843.677			436.5	93.8474	104.275	98.0728	101.241
436.6	0	156.83	348.511	545.313	845.313			436.6	94.098	104.553	98.1563	101.438
436.7	0	156.094	346.875	544.604	844.922			436.7	93.6563	104.062	98.0287	101.391
436.8	0	156.412	347.583	543.677	846.094			436.8	93.8474	104.275	97.8619	101.531
436.9	0	156.621	348.047	544.141	846.802			436.9	93.9727	104.414	97.9454	101.616
437	0	155.885	346.411	542.505	846.094			437	93.531	103.923	97.6509	101.531
437.1	0	155.813	346.252	541.87	846.094			437.1	93.488	103.876	97.5366	101.531
437.2	0	155.358	345.239	541.016	846.094			437.2	93.2146	103.572	97.3829	101.531
437.3	0	156.061	346.802	542.896	848.438			437.3	93.6365	104.041	97.7213	101.813
437.4	0	155.951	346.558	542.346	848.438			437.4	93.5707	103.967	97.6223	101.813
437.5	0	155.742	346.094	541.016	848.047			437.5	93.4454	103.828	97.3829	101.766
437.6	0	155.742	346.094	541.797	848.511			437.6	93.4454	103.828	97.5235	101.821
437.7	0	156.061	346.802	542.432	849.927			437.7	93.6365	104.041	97.6378	101.991
437.8	0	156.797	348.438	542.346	851.88			437.8	94.0783	104.531	97.6223	102.226
437.9	0	156.693	348.206	541.016	851.172			437.9	94.0156	104.462	97.3829	102.141
438	0	157.291	349.536	542.188	852.112			438	94.3747	104.861	97.5938	102.253
438.1	0	157.181	349.292	541.333	850.781			438.1	94.3088	104.788	97.4399	102.094
438.2	0	156.621	348.047	540.002	850.781			438.2	93.9727	104.414	97.2004	102.094
438.3	0	156.973	348.828	539.38	850.781			438.3	94.1836	104.648	97.0884	102.094
438.4	0	156.445	347.656	539.526	850.781			438.4	93.8671	104.297	97.1147	102.094
438.5	0	157.077	349.06	540.076	851.013			438.5	94.2462	104.718	97.2137	102.122
438.6	0	156.797	348.438	540.234	851.636			438.6	94.0783	104.531	97.2421	102.196
438.7	0	157.044	348.987	541.406	851.953			438.7	94.2265	104.696	97.4531	102.234
438.8	0	157.181	349.292	541.162	853.125			438.8	94.3088	104.788	97.4092	102.375
438.9	0	157.643	350.317	542.505	854.382			438.9	94.5856	105.095	97.6509	102.526
439	0	158.027	351.172	542.188	853.906			439	94.8164	105.352	97.5938	102.469
439.1	0	157.5	350	541.797	853.906			439.1	94.5	105	97.5235	102.469
439.2	0	157.637	350.305	543.201	854.846			439.2	94.5824	105.091	97.7762	102.582
439.3	0	157.5	350	542.651	854.834			439.3	94.5	105	97.6772	102.58
439.4	0	158.697	352.661	543.677	855.859			439.4	95.2185	105.798	97.8619	102.703
439.5	0	158.588	352.417	543.909	857.031			439.5	95.1526	105.725	97.9036	102.844
439.6	0	158.588	352.417	544.458	857.813			439.6	95.1526	105.725	98.0024	102.938
439.7	0	159.049	353.442	545.63	857.349			439.7	95.4293	106.033	98.2134	102.882
439.8	0	158.697	352.661	545.313	858.203			439.8	95.2185	105.798	98.1563	102.984
439.9	0	159.12	353.601	547.656	859.375			439.9	95.4723	106.08	98.5781	103.125
440	0	159.466	354.37	547.021	859.448			440	95.6799	106.311	98.4638	103.134
440.1	0	159.61	354.688	547.583	859.766			440.1	95.7658	106.406	98.5649	103.172
440.2	0	160.455	356.567	548.755	860.474			440.2	96.2731	106.97	98.7759	103.257
440.3	0	160.137	355.859	549.219	860.938			440.3	96.082	106.758	98.8594	103.313
440.4	0	160.312	356.25	548.914	862.5			440.4	96.1875	106.875	98.8045	103.5
440.5	0	160.137	355.859	548.828	862.109			440.5	96.082	106.758	98.789	103.453
440.6	0	160.774	357.275	549.536	864.307			440.6	96.4643	107.183	98.9165	103.717
440.7	0	160.873	357.495	548.828	864.063			440.7	96.5237	107.249	98.789	103.688
440.8	0	161.191	358.203	550.391	864.221			440.8	96.7148	107.461	99.0704	103.707
440.9	0	161.752	359.448	551.172	864.844			440.9	97.051	107.834	99.211	103.781
441	0	161.334	358.521	551.489	865.552			441	96.8007	107.556	99.268	103.866
441.1	0	161.895	359.766	554.297	866.724			441.1	97.1368	107.93	99.7735	104.007
441.2	0	162.07	360.156	554.297	867.188			441.2	97.2421	108.047	99.7735	104.063
441.3	0	161.752	359.448	555.225	866.943			441.3	97.051	107.834	99.9405	104.033
441.4	0	162.565	361.255	556.567	869.458			441.4	97.5389	108.376	100.182	104.335
441.5	0	163.092	362.427	559.229	870.63			441.5	97.8553	108.728	100.661	104.476
441.6	0	162.949	362.109	558.203	869.922			441.6	97.7695	108.633	100.477	104.391
441.7	0	163.367	363.037	559.131	871.558			441.7	98.02	108.911	100.644	104.587
441.8	0	163.62	363.599	559.692	872.266			441.8	98.1718	109.08	100.745	104.672
441.9	0	163.301	362.891	558.984	872.583			441.9	97.9806	108.867	100.617	104.71
442	0	164.147	364.771	560.156	874.536			442	98.4882	109.431	100.828	104.944
442.1	0	164.18	364.844	560.01	873.364			442.1	98.5079	109.453	100.802	104.804
442.2	0	164.037	364.526	558.826	872.498			442.2	98.422	109.358	100.589	104.7
442.3	0	164.707	366.016	560.474	875.244			442.3	98.8243	109.805	100.885	105.029
442.4	0	163.828	364.063	560.156	874.219			442.4	98.297	109.219	100.828	104.906
442.5	0	164.466	365.479	560.864	874.927			442.5	98.6794	109.644	100.956	104.991
442.6	0	164.245	364.99	561.084	874.683			442.6	98.5473	109.497	100.995	104.962
442.7	0	164.18	364.844	561.719	873.987			442.7	98.5079	109.453	101.109	104.878
442.8	0	164.18	364.844	562.427	872.9			442.8	98.5079	109.453	101.237	104.748
442.9	0	163.971	364.38	561.719	872.339			442.9	98.3826	109.314	101.109	104.681
443	0	164.389	365.308	562.891	872.656			443	98.6332	109.592	101.32	104.719
443.1	0	164.141	364.758	562.341	873.279			443.1	98.4847	109.427	101.221	104.793
443.2	0	164.916	366.479	564.209	873.901			443.2	98.9494	109.944	101.558	104.868
443.3	0	164.18	364.844	562.891	872.729			443.3	98.5079	109.453	101.32	104.728
443.4	0	165.026	366.724	564.771	873.755			443.4	99.0155	110.017	101.659	104.851
443.5	0	165.059	366.797	564.771	873.047			443.5	99.0352	110.039	101.659	104.766
443.6	0	165.377	367.505	565.71	875			443.6	99.2264	110.251	101.828	105
443.7	0	165.762	368.359	566.724	875			443.7	99.457	110.508	102.01	105
443.8	0	164.916	366.479	566.016	874.536			443.8	98.9494	109.944	101.883	104.944
443.9	0	164.916	366.479	566.406	875.391			443.9	98.9494	109.944	101.953	105.047
444	0	164.85	366.333	566.406	874.927			444	98.9099	109.9	101.953	104.991
444.1	0	165.905	368.677	567.188	875.867			444.1	99.5428	110.603	102.094	105.104
444.2	0	164.916	366.479	566.016	874.927			444.2	98.9494	109.944	101.883	104.991
444.3	0	165.059	366.797	567.188	875.391			444.3	99.0352	110.039	102.094	105.047
444.4	0	165.059	366.797	566.016	875.464			444.4	99.0352	110.039	101.883	105.056
444.5	0	165.026	366.724	565.308	875			444.5	99.0155	110.017	101.755	105
444.6	0	165.443	367.651	566.016	877.344			444.6	99.2658	110.295	101.883	105.281
444.7	0	165.377	367.505	565.552	877.661			444.7	99.2264	110.251	101.799	105.319
444.8	0	165.97	368.823	564.99	877.808			444.8	99.5822	110.647	101.698	105.337
444.9	0	165.905	368.677	565.552	878.906			444.9	99.5428	110.603	101.799	105.469
445	0	166.465	369.922	566.016	880.396			445	99.8789	110.977	101.883	105.647
445.1	0	166.992	371.094	566.724	881.567			445.1	100.195	111.328	102.01	105.788
445.2	0	166.992	371.094	566.016	880.542			445.2	100.195	111.328	101.883	105.665
445.3	0	167.311	371.802	566.724	881.567			445.3	100.386	111.541	102.01	105.788
445.4	0	166.992	371.094	566.016	882.495			445.4	100.195	111.328	101.883	105.899
445.5	0	167.344	371.875	567.896	884.229			445.5	100.406	111.562	102.221	106.108
445.6	0	167.937	373.193	569.287	884.839			445.6	100.762	111.958	102.472	106.181
445.7	0	168.047	373.438	568.042	884.448			445.7	100.828	112.031	102.248	106.134
445.8	0	168.541	374.536	568.677	885.4			445.8	101.125	112.361	102.362	106.248
445.9	0	168.223	373.828	567.969	884.924			445.9	100.934	112.148	102.234	106.191
446	0	168.19	373.755	567.896	884.692			446	100.914	112.126	102.221	106.163
446.1	0	167.871	373.047	567.969	884.692			446.1	100.723	111.914	102.234	106.163
446.2	0	168.607	374.683	567.969	885.62			446.2	101.164	112.405	102.234	106.274
446.3	0	168.893	375.317	567.505	886.255			446.3	101.336	112.595	102.151	106.351
446.4	0	168.431	374.292	568.127	886.401			446.4	101.059	112.288	102.263	106.368
446.5	0	168.223	373.828	567.969	886.719			446.5	100.934	112.148	102.234	106.406
446.6	0	168.75	375	569.141	888.599			446.6	101.25	112.5	102.445	106.632
446.7	0	169.069	375.708	569.849	890.234			446.7	101.441	112.712	102.573	106.828
446.8	0	169.42	376.489	570.63	891.26			446.8	101.652	112.947	102.713	106.951
446.9	0	170.365	378.589	571.558	893.115			446.9	102.219	113.577	102.88	107.174
447	0	170.475	378.833	572.974	893.677			447	102.285	113.65	103.135	107.241
447.1	0	170.475	378.833	572.266	894.141			447.1	102.285	113.65	103.008	107.297
447.2	0	170.788	379.529	572.656	895.313			447.2	102.473	113.859	103.078	107.438
447.3	0	171.705	381.567	574.695	897.266			447.3	103.023	114.47	103.445	107.672
447.4	0	171.387	380.859	573.828	897.583			447.4	102.832	114.258	103.289	107.71
447.5	0	171.178	380.396	574.072	899.219			447.5	102.707	114.119	103.333	107.906
447.6	0	171.914	382.031	576.172	900			447.6	103.148	114.609	103.711	108
447.7	0	171.562	381.25	575.159	899.219			447.7	102.938	114.375	103.529	107.906
447.8	0	171.562	381.25	576.489	900			447.8	102.938	114.375	103.768	108
447.9	0	171.705	381.567	577.661	900			447.9	103.023	114.47	103.979	108
448	0	171.81	381.799	578.125	902.661			448	103.086	114.54	104.062	108.319
448.1	0	171.705	381.567	578.125	902.344			448.1	103.023	114.47	104.062	108.281
448.2	0	171.914	382.031	577.429	902.344			448.2	103.148	114.609	103.937	108.281
448.3	0	172.123	382.495	578.589	902.808			448.3	103.274	114.749	104.146	108.337
448.4	0	172.37	383.044	577.966	902.966			448.4	103.422	114.913	104.034	108.356
448.5	0	172.123	382.495	578.125	903.589			448.5	103.274	114.749	104.062	108.431
448.6	0	171.914	382.031	578.516	904.297			448.6	103.148	114.609	104.133	108.516
448.7	0	172.123	382.495	577.808	903.589			448.7	103.274	114.749	104.005	108.431
448.8	0	172.057	382.349	577.734	903.906			448.8	103.234	114.705	103.992	108.469
448.9	0	171.914	382.031	576.953	904.688			448.9	103.148	114.609	103.852	108.563
449	0	172.266	382.813	578.125	905.396			449	103.359	114.844	104.062	108.647
449.1	0	172.584	383.521	579.614	908.203			449.1	103.551	115.056	104.331	108.984
449.2	0	172.688	383.752	578.906	907.813			449.2	103.613	115.126	104.203	108.938
449.3	0	173.463	385.474	580.078	908.521			449.3	104.078	115.642	104.414	109.022
449.4	0	173.672	385.938	579.761	909.839			449.4	104.203	115.781	104.357	109.181
449.5	0	173.463	385.474	579.614	909.692			449.5	104.078	115.642	104.331	109.163
449.6	0	173.32	385.156	578.125	909.692			449.6	103.992	115.547	104.062	109.163
449.7	0	173.32	385.156	578.125	909.448			449.7	103.992	115.547	104.062	109.134
449.8	0	173.32	385.156	576.636	908.203			449.8	103.992	115.547	103.794	108.984
449.9	0	172.793	383.984	575.781	908.667			449.9	103.676	115.195	103.641	109.04
450	0	173.32	385.156	576.489	908.521			450	103.992	115.547	103.768	109.022
450.1	0	172.793	383.984	575	907.813			450.1	103.676	115.195	103.5	108.938
450.2	0	172.156	382.568	573.584	907.104			450.2	103.293	114.77	103.245	108.853
450.3	0	171.738	381.641	572.656	906.323			450.3	103.043	114.492	103.078	108.759
450.4	0	172.37	383.044	572.888	907.581			450.4	103.422	114.913	103.12	108.91
450.5	0	172.123	382.495	573.047	907.031			450.5	103.274	114.749	103.148	108.844
450.6	0	172.936	384.302	573.047	907.495			450.6	103.761	115.291	103.148	108.899
450.7	0	173.002	384.448	572.266	908.203			450.7	103.801	115.334	103.008	108.984
450.8	0	172.266	382.813	571.558	907.031			450.8	103.359	114.844	102.88	108.844
450.9	0	173.111	384.692	573.047	907.031			450.9	103.867	115.408	103.148	108.844
451	0	172.864	384.143	572.266	906.25			451	103.719	115.243	103.008	108.75
451.1	0	172.617	383.594	570.386	905.542			451.1	103.57	115.078	102.669	108.665
451.2	0	173.145	384.766	569.922	906.641			451.2	103.887	115.43	102.586	108.797
451.3	0	173.249	384.998	570.862	906.873			451.3	103.95	115.499	102.755	108.825
451.4	0	173.529	385.62	571.716	907.886			451.4	104.117	115.686	102.909	108.946
451.5	0	172.936	384.302	570.239	907.031			451.5	103.761	115.291	102.643	108.844
451.6	0	173.111	384.692	571.802	908.447			451.6	103.867	115.408	102.924	109.014
451.7	0	174.265	387.256	573.438	911.084			451.7	104.559	116.177	103.219	109.33
451.8	0	174.024	386.719	573.828	910.547			451.8	104.414	116.016	103.289	109.266
451.9	0	174.694	388.208	574.304	911.719			451.9	104.816	116.462	103.375	109.406
452	0	174.551	387.891	575.708	911.719			452	104.731	116.367	103.627	109.406
452.1	0	175.605	390.234	576.88	913.135			452.1	105.363	117.07	103.838	109.576
452.2	0	175.111	389.136	576.709	913.354			452.2	105.067	116.741	103.808	109.603
452.3	0	175.397	389.771	576.025	913.281			452.3	105.238	116.931	103.684	109.594
452.4	0	176.276	391.724	576.648	914.771			452.4	105.766	117.517	103.797	109.772
452.5	0	175.957	391.016	576.489	914.526			452.5	105.574	117.305	103.768	109.743
452.6	0	176.341	391.87	576.172	914.771			452.6	105.805	117.561	103.711	109.772
452.7	0	176.276	391.724	576.88	915.942			452.7	105.766	117.517	103.838	109.913
452.8	0	177.012	393.359	577.49	916.089			452.8	106.207	118.008	103.948	109.931
452.9	0	177.05	393.445	577.661	916.406			452.9	106.23	118.034	103.979	109.969
453	0	176.66	392.578	576.953	916.016			453	105.996	117.773	103.852	109.922
453.1	0	177.473	394.385	578.516	916.724			453.1	106.484	118.316	104.133	110.007
453.2	0	178.451	396.558	579.761	918.115			453.2	107.071	118.967	104.357	110.174
453.3	0	178.281	396.179	581.104	918.286			453.3	106.968	118.854	104.599	110.194
453.4	0	178.736	397.192	581.799	919.458			453.4	107.242	119.158	104.724	110.335
453.5	0	179.44	398.755	583.447	920.313			453.5	107.664	119.626	105.02	110.438
453.6	0	179.649	399.219	585.156	921.094			453.6	107.789	119.766	105.328	110.531
453.7	0	180.319	400.708	586.328	922.974			453.7	108.191	120.212	105.539	110.757
453.8	0	179.896	399.768	585.938	922.729			453.8	107.937	119.93	105.469	110.728
453.9	0	180.319	400.708	586.572	923.682			453.9	108.191	120.212	105.583	110.842
454	0	180.209	400.464	587.256	924.683			454	108.125	120.139	105.706	110.962
454.1	0	180.461	401.025	587.427	923.132			454.1	108.277	120.308	105.737	110.776
454.2	0	180.593	401.318	586.792	923.047			454.2	108.356	120.395	105.623	110.766
454.3	0	180.489	401.086	586.169	922.888			454.3	108.293	120.326	105.51	110.747
454.4	0	180	400	585.315	923.901			454.4	108	120	105.357	110.868
454.5	0	180	400	584.766	923.047			454.5	108	120	105.258	110.766
454.6	0	180.351	400.781	585.474	923.047			454.6	108.211	120.234	105.385	110.766
454.7	0	180.351	400.781	587.109	923.511			454.7	108.211	120.234	105.68	110.821
454.8	0	179.791	399.536	587.109	922.583			454.8	107.875	119.861	105.68	110.71
454.9	0	180.209	400.464	589.063	923.828			454.9	108.125	120.139	106.031	110.859
455	0	180.846	401.88	588.989	923.755			455	108.508	120.564	106.018	110.851
455.1	0	180.527	401.172	588.745	923.047			455.1	108.316	120.352	105.974	110.766
455.2	0	180.209	400.464	589.063	922.339			455.2	108.125	120.139	106.031	110.681
455.3	0	180.351	400.781	590.234	921.875			455.3	108.211	120.234	106.242	110.625
455.4	0	179.824	399.609	590.552	921.875			455.4	107.894	119.883	106.299	110.625
455.5	0	180	400	590.698	921.875			455.5	108	120	106.326	110.625
455.6	0	179.473	398.828	591.016	921.875			455.6	107.684	119.648	106.383	110.625
455.7	0	179.258	398.352	591.711	922.107			455.7	107.555	119.506	106.508	110.653
455.8	0	179.649	399.219	592.651	921.948			455.8	107.789	119.766	106.677	110.634
455.9	0	179.368	398.596	592.969	921.558			455.9	107.621	119.579	106.734	110.587
456	0	179.616	399.146	593.433	921.875			456	107.769	119.744	106.818	110.625
456.1	0	179.44	398.755	594.458	921.802			456.1	107.664	119.626	107.002	110.616
456.2	0	179.121	398.047	594.458	923.047			456.2	107.473	119.414	107.002	110.766
456.3	0	179.121	398.047	595.63	922.656			456.3	107.473	119.414	107.213	110.719
456.4	0	178.77	397.266	595.313	921.875			456.4	107.262	119.18	107.156	110.625
456.5	0	179.121	398.047	595.081	922.339			456.5	107.473	119.414	107.115	110.681
456.6	0	178.242	396.094	595.166	920.63			456.6	106.945	118.828	107.13	110.476
456.7	0	178.77	397.266	596.094	921.875			456.7	107.262	119.18	107.297	110.625
456.8	0	178.275	396.167	596.094	921.411			456.8	106.965	118.85	107.297	110.569
456.9	0	177.715	394.922	595.313	921.558			456.9	106.629	118.477	107.156	110.587
457	0	178.034	395.63	595.789	921.411			457	106.82	118.689	107.242	110.569
457.1	0	177.682	394.849	594.385	921.802			457.1	106.609	118.455	106.989	110.616
457.2	0	177.924	395.386	595.776	922.266			457.2	106.754	118.616	107.24	110.672
457.3	0	177.188	393.75	594.922	921.094			457.3	106.312	118.125	107.086	110.531
457.4	0	177.253	393.896	595.068	921.24			457.4	106.352	118.169	107.112	110.549
457.5	0	177.083	393.518	594.763	920.935			457.5	106.25	118.055	107.057	110.512
457.6	0	177.045	393.433	594.922	921.094			457.6	106.227	118.03	107.086	110.531
457.7	0	176.485	392.188	594.141	920.313			457.7	105.891	117.656	106.945	110.438
457.8	0	176.803	392.896	595.557	921.021			457.8	106.082	117.869	107.2	110.522
457.9	0	177.045	393.433	596.252	922.729			457.9	106.227	118.03	107.325	110.728
458	0	175.957	391.016	594.141	921.094			458	105.574	117.305	106.945	110.531
458.1	0	175.957	391.016	594.849	921.558			458.1	105.574	117.305	107.073	110.587
458.2	0	175.957	391.016	595.313	921.875			458.2	105.574	117.305	107.156	110.625
458.3	0	175.957	391.016	594.849	922.119			458.3	105.574	117.305	107.073	110.654
458.4	0	175.397	389.771	593.909	922.729			458.4	105.238	116.931	106.904	110.728
458.5	0	175.71	390.466	594.141	922.729			458.5	105.426	117.14	106.945	110.728
458.6	0	176.413	392.029	594.446	923.279			458.6	105.848	117.609	107	110.793
458.7	0	176.166	391.479	594.141	923.511			458.7	105.699	117.444	106.945	110.821
458.8	0	176.1	391.333	594.226	923.828			458.8	105.66	117.4	106.961	110.859
458.9	0	175.605	390.234	592.969	923.047			458.9	105.363	117.07	106.734	110.766
459	0	176.276	391.724	593.677	925.391			459	105.766	117.517	106.862	111.047
459.1	0	175.957	391.016	594.141	925			459.1	105.574	117.305	106.945	111
459.2	0	176.133	391.406	593.359	925			459.2	105.68	117.422	106.805	111
459.3	0	175.501	390.002	592.651	924.536			459.3	105.3	117.001	106.677	110.944
459.4	0	176.1	391.333	593.75	926.636			459.4	105.66	117.4	106.875	111.196
459.5	0	175.781	390.625	593.75	925.781			459.5	105.469	117.188	106.875	111.094
459.6	0	176.836	392.969	594.458	927.661			459.6	106.102	117.891	107.002	111.319
459.7	0	177.155	393.677	594.141	927.344			459.7	106.293	118.103	106.945	111.281
459.8	0	177.682	394.849	596.484	928.052			459.8	106.609	118.455	107.367	111.366
459.9	0	177.259	393.909	596.094	927.344			459.9	106.356	118.173	107.297	111.281
460	0	177.155	393.677	596.094	927.808			460	106.293	118.103	107.297	111.337
460.1	0	177.363	394.141	595.63	926.953			460.1	106.418	118.242	107.213	111.234
460.2	0	177.539	394.531	595.789	926.88			460.2	106.523	118.359	107.242	111.226
460.3	0	177.924	395.386	596.558	927.808			460.3	106.754	118.616	107.38	111.337
460.4	0	177.188	393.75	596.411	925.94			460.4	106.312	118.125	107.354	111.113
460.5	0	176.764	392.81	595.935	926.331			460.5	106.059	117.843	107.268	111.16
460.6	0	177.012	393.359	595.313	926.172			460.6	106.207	118.008	107.156	111.141
460.7	0	176.693	392.651	593.909	925.464			460.7	106.016	117.795	106.904	111.056
460.8	0	176.836	392.969	593.677	926.172			460.8	106.102	117.891	106.862	111.141
460.9	0	176.309	391.797	592.969	925			460.9	105.785	117.539	106.734	111
461	0	176.518	392.261	592.969	925			461	105.91	117.678	106.734	111
461.1	0	177.155	393.677	593.359	925.464			461.1	106.293	118.103	106.805	111.056
461.2	0	177.155	393.677	592.664	926.025			461.2	106.293	118.103	106.68	111.123
461.3	0	177.572	394.604	593.75	926.953			461.3	106.543	118.381	106.875	111.234
461.4	0	177.363	394.141	594.141	926.636			461.4	106.418	118.242	106.945	111.196
461.5	0	176.836	392.969	593.677	926.953			461.5	106.102	117.891	106.862	111.234
461.6	0	177.188	393.75	593.909	926.953			461.6	106.312	118.125	106.904	111.234
461.7	0	177.501	394.446	594.763	927.649			461.7	106.5	118.334	107.057	111.318
461.8	0	178.242	396.094	594.922	928.125			461.8	106.945	118.828	107.086	111.375
461.9	0	177.715	394.922	593.75	926.953			461.9	106.629	118.477	106.875	111.234
462	0	177.715	394.922	595.63	927.417			462	106.629	118.477	107.213	111.29
462.1	0	177.715	394.922	595.776	927.734			462.1	106.629	118.477	107.24	111.328
462.2	0	178.594	396.875	596.875	929.224			462.2	107.156	119.062	107.438	111.507
462.3	0	178.457	396.57	596.802	930.786			462.3	107.074	118.971	107.424	111.694
462.4	0	178.912	397.583	597.266	931.25			462.4	107.347	119.275	107.508	111.75
462.5	0	178.594	396.875	597.974	931.25			462.5	107.156	119.062	107.635	111.75
462.6	0	178.242	396.094	597.424	931.25			462.6	106.945	118.828	107.536	111.75
462.7	0	178.242	396.094	597.266	932.422			462.7	106.945	118.828	107.508	111.891
462.8	0	178.561	396.802	598.291	932.422			462.8	107.136	119.041	107.692	111.891
462.9	0	177.924	395.386	598.511	933.203			462.9	106.754	118.616	107.732	111.984
463	0	177.572	394.604	598.206	932.886			463	106.543	118.381	107.677	111.946
463.1	0	177.363	394.141	598.047	933.203			463.1	106.418	118.242	107.648	111.984
463.2	0	177.045	393.433	597.656	932.031			463.2	106.227	118.03	107.578	111.844
463.3	0	177.649	394.775	598.364	933.203			463.3	106.589	118.433	107.706	111.984
463.4	0	177.363	394.141	598.755	933.447			463.4	106.418	118.242	107.776	112.014
463.5	0	177.045	393.433	598.193	934.131			463.5	106.227	118.03	107.675	112.096
463.6	0	176.973	393.274	597.888	933.044			463.6	106.184	117.982	107.62	111.965
463.7	0	176.518	392.261	599.219	934.131			463.7	105.91	117.678	107.859	112.096
463.8	0	176.309	391.797	599.219	934.692			463.8	105.785	117.539	107.859	112.163
463.9	0	177.155	393.677	599.219	935.156			463.9	106.293	118.103	107.859	112.219
464	0	177.578	394.617	600.391	935.156			464	106.547	118.385	108.07	112.219
464.1	0	177.715	394.922	601.172	936.646			464.1	106.629	118.477	108.211	112.397
464.2	0	178.385	396.411	600	937.573			464.2	107.031	118.923	108	112.509
464.3	0	178.275	396.167	599.292	936.719			464.3	106.965	118.85	107.873	112.406
464.4	0	178.522	396.716	599.841	938.123			464.4	107.113	119.015	107.971	112.575
464.5	0	177.605	394.678	599.756	938.354			464.5	106.563	118.403	107.956	112.603
464.6	0	177.858	395.239	599.609	937.183			464.6	106.715	118.572	107.93	112.462
464.7	0	177.715	394.922	599.536	937.427			464.7	106.629	118.477	107.916	112.491
464.8	0	178.028	395.618	600.232	938.586			464.8	106.817	118.685	108.042	112.63
464.9	0	177.924	395.386	600.146	937.573			464.9	106.754	118.616	108.026	112.509
465	0	178.242	396.094	601.416	938.525			465	106.945	118.828	108.255	112.623
465.1	0	178.066	395.703	600.94	938.745			465.1	106.84	118.711	108.169	112.649
465.2	0	178.385	396.411	600.781	938.354			465.2	107.031	118.923	108.141	112.603
465.3	0	178.594	396.875	600.781	939.38			465.3	107.156	119.062	108.141	112.726
465.4	0	179.297	398.438	601.416	938.989			465.4	107.578	119.531	108.255	112.679
465.5	0	178.594	396.875	600.854	938.745			465.5	107.156	119.062	108.154	112.649
465.6	0	178.803	397.339	601.172	939.771			465.6	107.282	119.202	108.211	112.772
465.7	0	179.264	398.364	600	940.698			465.7	107.558	119.509	108	112.884
465.8	0	179.264	398.364	599.536	939.38			465.8	107.558	119.509	107.916	112.726
465.9	0	179.121	398.047	599.683	940.234			465.9	107.473	119.414	107.943	112.828
466	0	179.33	398.511	600	941.016			466	107.598	119.553	108	112.922
466.1	0	178.945	397.656	599.292	940.308			466.1	107.367	119.297	107.873	112.837
466.2	0	179.154	398.12	599.609	941.016			466.2	107.492	119.436	107.93	112.922
466.3	0	179.088	397.974	599.854	941.333			466.3	107.453	119.392	107.974	112.96
466.4	0	178.242	396.094	599.683	940.942			466.4	106.945	118.828	107.943	112.913
466.5	0	178.88	397.51	599.927	941.406			466.5	107.328	119.253	107.987	112.969
466.6	0	179.193	398.206	601.099	942.188			466.6	107.516	119.462	108.198	113.063
466.7	0	178.594	396.875	599.683	940.698			466.7	107.156	119.062	107.943	112.884
466.8	0	178.561	396.802	599.219	940.942			466.8	107.136	119.041	107.859	112.913
466.9	0	179.121	398.047	599.683	941.87			466.9	107.473	119.414	107.943	113.024
467	0	178.77	397.266	600	942.896			467	107.262	119.18	108	113.147
467.1	0	178.978	397.729	600.708	943.823			467.1	107.387	119.319	108.127	113.259
467.2	0	179.473	398.828	601.172	944.385			467.2	107.684	119.648	108.211	113.326
467.3	0	178.945	397.656	600	943.823			467.3	107.367	119.297	108	113.259
467.4	0	179.264	398.364	600.464	944.604			467.4	107.558	119.509	108.084	113.353
467.5	0	179.473	398.828	601.489	944.458			467.5	107.684	119.648	108.268	113.335
467.6	0	179.473	398.828	601.953	944.922			467.6	107.684	119.648	108.352	113.391
467.7	0	179.681	399.292	602.417	945.386			467.7	107.809	119.788	108.435	113.446
467.8	0	179.929	399.841	603.674	946.643			467.8	107.957	119.952	108.661	113.597
467.9	0	180	400	604.761	946.558			467.9	108	120	108.857	113.587
468	0	180.209	400.464	605.078	946.875			468	108.125	120.139	108.914	113.625
468.1	0	180.319	400.708	605.542	947.339			468.1	108.191	120.212	108.998	113.681
468.2	0	180.072	400.159	605.078	947.583			468.2	108.043	120.048	108.914	113.71
468.3	0	180	400	605.786	948.511			468.3	108	120	109.041	113.821
468.4	0	179.791	399.536	605.542	947.583			468.4	107.875	119.861	108.998	113.71
468.5	0	180	400	605.859	947.339			468.5	108	120	109.055	113.681
468.6	0	180.104	400.232	606.091	947.888			468.6	108.063	120.07	109.096	113.747
468.7	0	180.242	400.537	605.933	948.193			468.7	108.145	120.161	109.068	113.783
468.8	0	180.319	400.708	607.422	949.072			468.8	108.191	120.212	109.336	113.889
468.9	0	179.649	399.219	606.25	948.511			468.9	107.789	119.766	109.125	113.821
469	0	180.209	400.464	606.958	949.536			469	108.125	120.139	109.252	113.944
469.1	0	180.351	400.781	607.886	950.464			469.1	108.211	120.234	109.419	114.056
469.2	0	180.143	400.317	607.739	949.536			469.2	108.086	120.095	109.393	113.944
469.3	0	180.351	400.781	608.203	950.708			469.3	108.211	120.234	109.477	114.085
469.4	0	180.209	400.464	609.448	951.636			469.4	108.125	120.139	109.701	114.196
469.5	0	180	400	608.984	951.172			469.5	108	120	109.617	114.141
469.6	0	180.67	401.489	610.156	951.636			469.6	108.402	120.447	109.828	114.196
469.7	0	180.247	400.549	609.448	951.489			469.7	108.148	120.165	109.701	114.179
469.8	0	180.599	401.331	610.779	952.649			469.8	108.359	120.399	109.94	114.318
469.9	0	181.264	402.808	610.62	952.808			469.9	108.758	120.842	109.912	114.337
470	0	181.406	403.125	611.646	953.589			470	108.844	120.938	110.096	114.431
470.1	0	181.934	404.297	613.281	955.322			470.1	109.16	121.289	110.391	114.639
470.2	0	182.285	405.078	614.063	956.714			470.2	109.371	121.523	110.531	114.806
470.3	0	181.758	403.906	612.891	956.567			470.3	109.055	121.172	110.32	114.788
470.4	0	182.11	404.688	612.891	957.495			470.4	109.266	121.406	110.32	114.899
470.5	0	181.966	404.37	612.573	957.739			470.5	109.18	121.311	110.263	114.929
470.6	0	182.747	406.104	612.427	958.203			470.6	109.648	121.831	110.237	114.984
470.7	0	183.373	407.495	612.891	958.984			470.7	110.024	122.249	110.32	115.078
470.8	0	183.164	407.031	612.109	958.203			470.8	109.898	122.109	110.18	114.984
470.9	0	183.268	407.263	613.977	958.899			470.9	109.961	122.179	110.516	115.068
471	0	183.549	407.886	613.745	959.375			471	110.129	122.366	110.474	115.125
471.1	0	183.691	408.203	614.063	960.62			471.1	110.215	122.461	110.531	115.274
471.2	0	183.73	408.289	613.599	960.474			471.2	110.238	122.487	110.448	115.257
471.3	0	183.867	408.594	614.526	961.646			471.3	110.32	122.578	110.615	115.397
471.4	0	184.713	410.474	615.552	963.281			471.4	110.828	123.142	110.799	115.594
471.5	0	185.274	411.719	616.797	964.063			471.5	111.164	123.516	111.023	115.688
471.6	0	185.801	412.891	616.797	964.526			471.6	111.481	123.867	111.023	115.743
471.7	0	185.449	412.109	616.016	964.063			471.7	111.269	123.633	110.883	115.688
471.8	0	185.449	412.109	616.016	964.771			471.8	111.269	123.633	110.883	115.772
471.9	0	185.592	412.427	616.016	964.063			471.9	111.355	123.728	110.883	115.688
472	0	185.976	413.281	616.016	964.063			472	111.586	123.984	110.883	115.688
472.1	0	186.191	413.757	616.724	965.234			472.1	111.714	124.127	111.01	115.828
472.2	0	185.801	412.891	617.188	965.552			472.2	111.481	123.867	111.094	115.866
472.3	0	185.801	412.891	616.406	965.234			472.3	111.481	123.867	110.953	115.828
472.4	0	186.647	414.771	618.359	966.406			472.4	111.988	124.431	111.305	115.969
472.5	0	186.537	414.526	618.433	967.188			472.5	111.922	124.358	111.318	116.063
472.6	0	186.647	414.771	619.141	968.359			472.6	111.988	124.431	111.445	116.203
472.7	0	186.855	415.234	619.922	967.969			472.7	112.113	124.57	111.586	116.156
472.8	0	187.416	416.479	619.922	968.433			472.8	112.449	124.944	111.586	116.212
472.9	0	187.207	416.016	619.141	968.677			472.9	112.324	124.805	111.445	116.241
473	0	187.207	416.016	619.141	968.677			473	112.324	124.805	111.445	116.241
473.1	0	187.877	417.505	621.094	968.823			473.1	112.726	125.251	111.797	116.259
473.2	0	188.086	417.969	621.094	969.849			473.2	112.852	125.391	111.797	116.382
473.3	0	188.613	419.141	621.802	970.081			473.3	113.168	125.742	111.924	116.41
473.4	0	187.982	417.737	621.558	969.458			473.4	112.789	125.321	111.88	116.335
473.5	0	187.559	416.797	621.094	969.141			473.5	112.535	125.039	111.797	116.297
473.6	0	187.136	415.857	620.935	968.665			473.6	112.281	124.757	111.768	116.24
473.7	0	187.559	416.797	621.094	969.141			473.7	112.535	125.039	111.797	116.297
473.8	0	187.735	417.188	620.313	968.823			473.8	112.641	125.156	111.656	116.259
473.9	0	187.943	417.651	619.299	968.677			473.9	112.766	125.295	111.474	116.241
474	0	187.877	417.505	619.385	969.141			474	112.726	125.251	111.489	116.297
474.1	0	187.877	417.505	620.313	969.922			474.1	112.726	125.251	111.656	116.391
474.2	0	188.295	418.433	620.313	971.802			474.2	112.977	125.53	111.656	116.616
474.3	0	188.086	417.969	619.531	972.729			474.3	112.852	125.391	111.516	116.728
474.4	0	188.086	417.969	618.127	971.875			474.4	112.852	125.391	111.263	116.625
474.5	0	188.613	419.141	618.677	972.583			474.5	113.168	125.742	111.362	116.71
474.6	0	188.613	419.141	619.067	972.729			474.6	113.168	125.742	111.432	116.728
474.7	0	189.141	420.313	619.604	973.047			474.7	113.484	126.094	111.529	116.766
474.8	0	188.822	419.604	617.969	971.875			474.8	113.293	125.881	111.234	116.625
474.9	0	189.635	421.411	619.141	973.291			474.9	113.781	126.423	111.445	116.795
475	0	189.316	420.703	618.75	973.511			475	113.59	126.211	111.375	116.821
475.1	0	189.492	421.094	618.677	974.683			475.1	113.695	126.328	111.362	116.962
475.2	0	189.492	421.094	619.141	975			475.2	113.695	126.328	111.445	117
475.3	0	188.965	419.922	618.433	974.536			475.3	113.379	125.977	111.318	116.944
475.4	0	189.174	420.386	618.75	975			475.4	113.504	126.116	111.375	117
475.5	0	189.739	421.643	618.982	974.524			475.5	113.844	126.493	111.417	116.943
475.6	0	190.02	422.266	618.359	974.683			475.6	114.012	126.68	111.305	116.962
475.7	0	190.228	422.729	618.823	975.708			475.7	114.137	126.819	111.388	117.085
475.8	0	190.371	423.047	619.141	976.172			475.8	114.223	126.914	111.445	117.141
475.9	0	189.844	421.875	617.969	975			475.9	113.906	126.562	111.234	117
476	0	190.371	423.047	619.849	976.172			476	114.223	126.914	111.573	117.141
476.1	0	191.569	425.708	620.313	976.953			476.1	114.941	127.712	111.656	117.234
476.2	0	191.426	425.391	619.531	975.391			476.2	114.856	127.617	111.516	117.047
476.3	0	191.634	425.854	620.776	975.854			476.3	114.981	127.756	111.74	117.103
476.4	0	191.25	425	619.922	975			476.4	114.75	127.5	111.586	117
476.5	0	191.601	425.781	620.386	975.708			476.5	114.961	127.734	111.669	117.085
476.6	0	191.601	425.781	621.875	976.172			476.6	114.961	127.734	111.938	117.141
476.7	0	191.777	426.172	621.802	976.563			476.7	115.066	127.852	111.924	117.188
476.8	0	191.601	425.781	621.094	976.953			476.8	114.961	127.734	111.797	117.234
476.9	0	191.601	425.781	621.094	976.172			476.9	114.961	127.734	111.797	117.141
477	0	191.601	425.781	620.703	975.464			477	114.961	127.734	111.727	117.056
477.1	0	191.25	425	619.458	974.536			477.1	114.75	127.5	111.502	116.944
477.2	0	191.569	425.708	620.789	974.927			477.2	114.941	127.712	111.742	116.991
477.3	0	191.14	424.756	619.922	974.756			477.3	114.684	127.427	111.586	116.971
477.4	0	191.074	424.609	619.922	974.609			477.4	114.644	127.383	111.586	116.953
477.5	0	191.25	425	619.141	974.536			477.5	114.75	127.5	111.445	116.944
477.6	0	191.36	425.244	620.313	974.536			477.6	114.816	127.573	111.656	116.944
477.7	0	191.426	425.391	619.849	973.523			477.7	114.856	127.617	111.573	116.823
477.8	0	191.777	426.172	621.094	974.536			477.8	115.066	127.852	111.797	116.944
477.9	0	191.777	426.172	621.558	975			477.9	115.066	127.852	111.88	117
478	0	191.92	426.489	622.119	975			478	115.152	127.947	111.981	117
478.1	0	191.843	426.318	622.412	975.854			478.1	115.106	127.895	112.034	117.103
478.2	0	191.601	425.781	621.875	975			478.2	114.961	127.734	111.938	117
478.3	0	190.866	424.146	620.703	973.364			478.3	114.519	127.244	111.727	116.804
478.4	0	190.723	423.828	621.875	973.511			478.4	114.434	127.148	111.938	116.821
478.5	0	190.899	424.219	621.802	973.755			478.5	114.539	127.266	111.924	116.851
478.6	0	190.404	423.12	621.167	973.12			478.6	114.242	126.936	111.81	116.774
478.7	0	189.844	421.875	619.922	971.875			478.7	113.906	126.562	111.586	116.625
478.8	0	189.844	421.875	620.386	971.875			478.8	113.906	126.562	111.669	116.625
478.9	0	190.157	422.571	620.935	971.399			478.9	114.094	126.771	111.768	116.568
479	0	190.69	423.755	621.094	972.583			479	114.414	127.126	111.797	116.71
479.1	0	190.899	424.219	621.021	972.266			479.1	114.539	127.266	111.784	116.672
479.2	0	190.899	424.219	622.266	972.729			479.2	114.539	127.266	112.008	116.728
479.3	0	190.58	423.511	622.034	973.047			479.3	114.348	127.053	111.966	116.766
479.4	0	189.844	421.875	620.239	971.411			479.4	113.906	126.562	111.643	116.569
479.5	0	190.69	423.755	621.094	972.729			479.5	114.414	127.126	111.797	116.728
479.6	0	190.547	423.438	621.021	972.266			479.6	114.328	127.031	111.784	116.672
479.7	0	190.267	422.815	620.862	971.094			479.7	114.16	126.844	111.755	116.531
479.8	0	189.668	421.484	620.703	970.386			479.8	113.801	126.445	111.727	116.446
479.9	0	189.316	420.703	619.922	970.63			479.9	113.59	126.211	111.586	116.476
480	0	189.635	421.411	620.166	970.63			480	113.781	126.423	111.63	116.476
480.1	0	189.811	421.802	621.484	970.776			480.1	113.886	126.541	111.867	116.493
480.2	0	189.388	420.862	621.558	970.63			480.2	113.633	126.259	111.88	116.476
480.3	0	189.635	421.411	621.875	970.862			480.3	113.781	126.423	111.938	116.503
480.4	0	189.492	421.094	621.094	969.922			480.4	113.695	126.328	111.797	116.391
480.5	0	189.525	421.167	622.729	969.922			480.5	113.715	126.35	112.091	116.391
480.6	0	188.893	419.763	622.107	969.69			480.6	113.336	125.929	111.979	116.363
480.7	0	189.349	420.776	621.948	970.459			480.7	113.609	126.233	111.951	116.455
480.8	0	189.174	420.386	621.875	969.922			480.8	113.504	126.116	111.938	116.391
480.9	0	189.811	421.802	622.266	969.141			480.9	113.886	126.541	112.008	116.297
481	0	189.492	421.094	621.875	969.922			481	113.695	126.328	111.938	116.391
481.1	0	189.316	420.703	621.411	969.458			481.1	113.59	126.211	111.854	116.335
481.2	0	188.965	419.922	620.862	969.141			481.2	113.379	125.977	111.755	116.297
481.3	0	188.438	418.75	619.531	968.433			481.3	113.062	125.625	111.516	116.212
481.4	0	188.613	419.141	619.458	967.505			481.4	113.168	125.742	111.502	116.101
481.5	0	189.284	420.63	619.849	967.896			481.5	113.57	126.189	111.573	116.147
481.6	0	189.492	421.094	619.922	967.651			481.6	113.695	126.328	111.586	116.118
481.7	0	189.141	420.313	619.141	967.188			481.7	113.484	126.094	111.445	116.063
481.8	0	188.613	419.141	619.141	967.505			481.8	113.168	125.742	111.445	116.101
481.9	0	188.965	419.922	619.141	968.433			481.9	113.379	125.977	111.445	116.212
482	0	189.179	420.398	619.141	969.458			482	113.507	126.119	111.445	116.335
482.1	0	189.316	420.703	620.703	970.386			482.1	113.59	126.211	111.727	116.446
482.2	0	189.316	420.703	621.558	969.922			482.2	113.59	126.211	111.88	116.391
482.3	0	189.635	421.411	620.703	969.458			482.3	113.781	126.423	111.727	116.335
482.4	0	189.388	420.862	620.63	970.313			482.4	113.633	126.259	111.713	116.438
482.5	0	189.316	420.703	619.922	969.604			482.5	113.59	126.211	111.586	116.353
482.6	0	189.635	421.411	621.57	971.094			482.6	113.781	126.423	111.883	116.531
482.7	0	189.844	421.875	621.094	971.802			482.7	113.906	126.562	111.797	116.616
482.8	0	189.108	420.239	620.166	970.63			482.8	113.465	126.072	111.63	116.476
482.9	0	188.613	419.141	620.313	969.995			482.9	113.168	125.742	111.656	116.399
483	0	188.932	419.849	620.313	970.63			483	113.359	125.955	111.656	116.476
483.1	0	189.701	421.558	621.094	971.094			483.1	113.821	126.467	111.797	116.531
483.2	0	189.108	420.239	621.094	969.922			483.2	113.465	126.072	111.797	116.391
483.3	0	188.509	418.909	620.313	970.776			483.3	113.106	125.673	111.656	116.493
483.4	0	188.438	418.75	620.386	969.922			483.4	113.062	125.625	111.669	116.391
483.5	0	188.438	418.75	620.63	970.63			483.5	113.062	125.625	111.713	116.476
483.6	0	188.756	419.458	622.974	972.266			483.6	113.254	125.837	112.135	116.672
483.7	0	188.965	419.922	622.729	971.875			483.7	113.379	125.977	112.091	116.625
483.8	0	189.141	420.313	622.266	971.558			483.8	113.484	126.094	112.008	116.587
483.9	0	189.701	421.558	623.511	971.875			483.9	113.821	126.467	112.232	116.625
484	0	189.108	420.239	622.9	972.119			484	113.465	126.072	112.122	116.654
484.1	0	189.492	421.094	623.047	972.266			484.1	113.695	126.328	112.148	116.672
484.2	0	190.02	422.266	624.609	971.484			484.2	114.012	126.68	112.43	116.578
484.3	0	190.162	422.583	624.219	972.266			484.3	114.097	126.775	112.359	116.672
484.4	0	190.58	423.511	623.975	971.558			484.4	114.348	127.053	112.316	116.587
484.5	0	191.041	424.536	626.416	972.266			484.5	114.625	127.361	112.755	116.672
484.6	0	191.25	425	627.808	973.828			484.6	114.75	127.5	113.005	116.859
484.7	0	190.618	423.596	627.734	972.656			484.7	114.371	127.079	112.992	116.719
484.8	0	191.393	425.317	628.442	975			484.8	114.836	127.595	113.12	117
484.9	0	191.393	425.317	628.125	974.536			484.9	114.836	127.595	113.062	116.944
485	0	191.459	425.464	629.297	973.511			485	114.875	127.639	113.273	116.821
485.1	0	191.25	425	629.297	974.536			485.1	114.75	127.5	113.273	116.944
485.2	0	191.354	425.232	628.821	974.524			485.2	114.813	127.57	113.188	116.943
485.3	0	191.25	425	628.906	973.828			485.3	114.75	127.5	113.203	116.859
485.4	0	190.899	424.219	628.125	973.047			485.4	114.539	127.266	113.062	116.766
485.5	0	191.322	425.159	628.125	974.219			485.5	114.793	127.548	113.062	116.906
485.6	0	191.393	425.317	628.125	974.219			485.6	114.836	127.595	113.062	116.906
485.7	0	191.777	426.172	629.297	974.683			485.7	115.066	127.852	113.273	116.962
485.8	0	192.338	427.417	630.078	973.828			485.8	115.403	128.225	113.414	116.859
485.9	0	193.151	429.224	630.554	975			485.9	115.891	128.767	113.5	117
486	0	193.535	430.078	630.786	976.172			486	116.121	129.023	113.541	117.141
486.1	0	193.854	430.786	632.739	976.88			486.1	116.312	129.236	113.893	117.226
486.2	0	193.887	430.859	632.495	977.661			486.2	116.332	129.258	113.849	117.319
486.3	0	194.733	432.739	635.4	978.601			486.3	116.84	129.822	114.372	117.432
486.4	0	194.799	432.886	636.011	978.833			486.4	116.879	129.866	114.482	117.46
486.5	0	194.623	432.495	636.401	979.761			486.5	116.774	129.749	114.552	117.571
486.6	0	195.611	434.692	638.599	980.786			486.6	117.367	130.408	114.948	117.694
486.7	0	196.139	435.864	640.942	982.507			486.7	117.683	130.759	115.37	117.901
486.8	0	195.82	435.156	639.917	981.567			486.8	117.492	130.547	115.185	117.788
486.9	0	196.029	435.62	640.942	983.203			486.9	117.617	130.686	115.37	117.984
487	0	195.963	435.474	641.724	983.203			487	117.578	130.642	115.51	117.984
487.1	0	196.348	436.328	641.87	983.203			487.1	117.809	130.898	115.537	117.984
487.2	0	196.029	435.62	642.188	982.739			487.2	117.617	130.686	115.594	117.929
487.3	0	196.172	435.938	641.87	982.886			487.3	117.703	130.781	115.537	117.946
487.4	0	196.172	435.938	642.896	983.203			487.4	117.703	130.781	115.721	117.984
487.5	0	195.326	434.058	642.969	982.031			487.5	117.196	130.217	115.734	117.844
487.6	0	195.611	434.692	642.651	981.714			487.6	117.367	130.408	115.677	117.806
487.7	0	195.397	434.216	643.201	981.799			487.7	117.238	130.265	115.776	117.816
487.8	0	195.573	434.607	643.823	983.35			487.8	117.344	130.382	115.888	118.002
487.9	0	195.26	433.911	642.969	982.349			487.9	117.156	130.173	115.734	117.882
488	0	195.293	433.984	642.651	982.178			488	117.176	130.195	115.677	117.861
488.1	0	195.749	434.998	643.982	983.752			488.1	117.45	130.499	115.917	118.05
488.2	0	195.502	434.448	643.433	983.203			488.2	117.301	130.334	115.818	117.984
488.3	0	194.941	433.203	644.849	983.594			488.3	116.965	129.961	116.073	118.031
488.4	0	195.469	434.375	646.021	986.328			488.4	117.281	130.312	116.284	118.359
488.5	0	196.348	436.328	646.24	986.401			488.5	117.809	130.898	116.323	118.368
488.6	0	196.699	437.109	646.875	987.183			488.6	118.019	131.133	116.438	118.462
488.7	0	196.699	437.109	647.192	988.916			488.7	118.019	131.133	116.495	118.67
488.8	0	196.699	437.109	646.558	987.573			488.8	118.019	131.133	116.38	118.509
488.9	0	196.381	436.401	645.703	987.891			488.9	117.828	130.92	116.227	118.547
489	0	196.524	436.719	645.703	987.427			489	117.914	131.016	116.227	118.491
489.1	0	196.842	437.427	645.239	987.183			489.1	118.105	131.228	116.143	118.462
489.2	0	197.051	437.891	646.167	988.208			489.2	118.231	131.367	116.31	118.585
489.3	0	197.265	438.367	647.583	989.063			489.3	118.359	131.51	116.565	118.688
489.4	0	197.512	438.916	646.875	989.38			489.4	118.507	131.675	116.438	118.726
489.5	0	197.051	437.891	646.411	988.281			489.5	118.231	131.367	116.354	118.594
489.6	0	196.381	436.401	646.094	988.281			489.6	117.828	130.92	116.297	118.594
489.7	0	196.491	436.646	647.266	988.745			489.7	117.894	130.994	116.508	118.649
489.8	0	196.595	436.877	647.729	989.771			489.8	117.957	131.063	116.591	118.772
489.9	0	196.315	436.255	646.875	989.526			489.9	117.789	130.876	116.438	118.743
490	0	196.524	436.719	646.875	990.552			490	117.914	131.016	116.438	118.866
490.1	0	196.276	436.169	646.79	990.93			490.1	117.766	130.851	116.422	118.912
490.2	0	195.82	435.156	646.094	990.234			490.2	117.492	130.547	116.297	118.828
490.3	0	196.029	435.62	646.802	991.406			490.3	117.617	130.686	116.424	118.969
490.4	0	196.908	437.573	648.901	992.188			490.4	118.145	131.272	116.802	119.063
490.5	0	197.051	437.891	647.339	992.651			490.5	118.231	131.367	116.521	119.118
490.6	0	196.804	437.341	646.79	992.883			490.6	118.082	131.202	116.422	119.146
490.7	0	196.556	436.792	649.146	994.067			490.7	117.934	131.038	116.846	119.288
490.8	0	195.502	434.448	648.901	992.651			490.8	117.301	130.334	116.802	119.118
490.9	0	196.282	436.182	649.927	994.849			490.9	117.769	130.855	116.987	119.382
491	0	197.117	438.037	650.146	995.85			491	118.27	131.411	117.026	119.502
491.1	0	197.37	438.599	650.708	996.411			491.1	118.422	131.58	117.127	119.569
491.2	0	197.259	438.354	650.464	995.703			491.2	118.356	131.506	117.084	119.484
491.3	0	197.402	438.672	650.781	996.167			491.3	118.441	131.602	117.141	119.54
491.4	0	197.474	438.831	650.94	996.643			491.4	118.484	131.649	117.169	119.597
491.5	0	197.435	438.745	651.563	997.729			491.5	118.461	131.624	117.281	119.728
491.6	0	197.995	439.99	651.318	998.047			491.6	118.797	131.997	117.237	119.766
491.7	0	197.721	439.38	651.636	998.511			491.7	118.633	131.814	117.294	119.821
491.8	0	197.402	438.672	651.489	998.12			491.8	118.441	131.602	117.268	119.774
491.9	0	197.716	439.368	652.185	999.377			491.9	118.629	131.81	117.393	119.925
492	0	198.457	441.016	650.928	999.756			492	119.074	132.305	117.167	119.971
492.1	0	198.985	442.188	652.197	1000.24			492.1	119.391	132.656	117.395	120.029
492.2	0	199.336	442.969	653.589	1001.64			492.2	119.602	132.891	117.646	120.197
492.3	0	199.336	442.969	653.442	1001.49			492.3	119.602	132.891	117.62	120.179
492.4	0	199.655	443.677	653.589	1002.34			492.4	119.793	133.103	117.646	120.281
492.5	0	199.512	443.359	653.833	1003.05			492.5	119.707	133.008	117.69	120.366
492.6	0	199.72	443.823	654.761	1002.81			492.6	119.832	133.147	117.857	120.337
492.7	0	199.863	444.141	655.078	1002.42			492.7	119.918	133.242	117.914	120.29
492.8	0	199.649	443.665	655.774	1002.65			492.8	119.79	133.1	118.039	120.318
492.9	0	199.863	444.141	656.958	1003.83			492.9	119.918	133.242	118.252	120.46
493	0	200.072	444.604	656.714	1004.76			493	120.043	133.381	118.209	120.571
493.1	0	200.006	444.458	656.323	1003.83			493.1	120.004	133.337	118.138	120.46
493.2	0	200.424	445.386	657.349	1004.76			493.2	120.254	133.616	118.323	120.571
493.3	0	200.676	445.947	657.813	1005.86			493.3	120.406	133.784	118.406	120.703
493.4	0	200.742	446.094	658.521	1005.79			493.4	120.445	133.828	118.534	120.695
493.5	0	200.632	445.85	657.959	1006.79			493.5	120.379	133.755	118.433	120.815
493.6	0	200.215	444.922	658.521	1006.1			493.6	120.129	133.477	118.534	120.732
493.7	0	199.863	444.141	658.203	1005.93			493.7	119.918	133.242	118.477	120.712
493.8	0	199.968	444.373	658.899	1006.95			493.8	119.981	133.312	118.602	120.834
493.9	0	200.248	444.995	659.375	1008.2			493.9	120.149	133.499	118.688	120.984
494	0	200.599	445.776	659.839	1008.67			494	120.359	133.733	118.771	121.04
494.1	0	200.742	446.094	660.62	1009.69			494.1	120.445	133.828	118.912	121.163
494.2	0	199.797	443.994	660.01	1008.2			494.2	119.878	133.198	118.802	120.984
494.3	0	200.072	444.604	660.156	1008.67			494.3	120.043	133.381	118.828	121.04
494.4	0	200.424	445.386	661.401	1009.69			494.4	120.254	133.616	119.052	121.163
494.5	0	200.006	444.458	661.182	1010.08			494.5	120.004	133.337	119.013	121.21
494.6	0	199.863	444.141	661.084	1008.67			494.6	119.918	133.242	118.995	121.04
494.7	0	200.072	444.604	661.646	1008.67			494.7	120.043	133.381	119.096	121.04
494.8	0	200.534	445.63	661.646	1009.23			494.8	120.32	133.689	119.096	121.108
494.9	0	200.742	446.094	661.792	1009.84			494.9	120.445	133.828	119.123	121.181
495	0	200.599	445.776	661.792	1010.16			495	120.359	133.733	119.123	121.219
495.1	0	200.534	445.63	661.646	1009.45			495.1	120.32	133.689	119.096	121.134
495.2	0	200.534	445.63	662.109	1010.01			495.2	120.32	133.689	119.18	121.201
495.3	0	200.599	445.776	662.817	1010.16			495.3	120.359	133.733	119.307	121.219
495.4	0	200.742	446.094	663.745	1011.79			495.4	120.445	133.828	119.474	121.415
495.5	0	201.061	446.802	664.771	1011.65			495.5	120.636	134.041	119.659	121.398
495.6	0	201.484	447.742	665.234	1013.28			495.6	120.89	134.323	119.742	121.594
495.7	0	201.061	446.802	664.526	1012.57			495.7	120.636	134.041	119.615	121.508
495.8	0	201.27	447.266	665.552	1013.6			495.8	120.762	134.18	119.799	121.632
495.9	0	201.797	448.438	666.724	1015.23			495.9	121.078	134.531	120.01	121.828
496	0	201.797	448.438	666.089	1015.94			496	121.078	134.531	119.896	121.913
496.1	0	202.116	449.146	667.578	1016.87			496.1	121.269	134.744	120.164	122.024
496.2	0	202.884	450.854	667.896	1017.9			496.2	121.731	135.256	120.221	122.148
496.3	0	203.027	451.172	668.823	1018.82			496.3	121.816	135.352	120.388	122.258
496.4	0	202.5	450	668.213	1017.04			496.4	121.5	135	120.278	122.045
496.5	0	202.5	450	667.334	1016.94			496.5	121.5	135	120.12	122.033
496.6	0	202.467	449.927	667.896	1017.97			496.6	121.48	134.978	120.221	122.156
496.7	0	202.566	450.146	668.115	1018.04			496.7	121.539	135.044	120.261	122.165
496.8	0	203.165	451.477	667.737	1018.52			496.8	121.899	135.443	120.193	122.222
496.9	0	203.555	452.344	669.995	1020.07			496.9	122.133	135.703	120.599	122.408
497	0	203.697	452.661	672.266	1020.24			497	122.219	135.798	121.008	122.429
497.1	0	203.764	452.808	671.094	1019.85			497.1	122.258	135.842	120.797	122.382
497.2	0	204.225	453.833	671.802	1020.78			497.2	122.535	136.15	120.924	122.494
497.3	0	204.225	453.833	672.266	1021.09			497.3	122.535	136.15	121.008	122.531
497.4	0	204.291	453.979	672.729	1021.8			497.4	122.574	136.194	121.091	122.616
497.5	0	204.115	453.589	673.047	1022.02			497.5	122.469	136.077	121.148	122.642
497.6	0	204.115	453.589	673.511	1022.58			497.6	122.469	136.077	121.232	122.71
497.7	0	203.841	452.979	672.9	1021.88			497.7	122.304	135.894	121.122	122.626
497.8	0	203.797	452.881	672.803	1021.88			497.8	122.278	135.864	121.105	122.626
497.9	0	203.841	452.979	671.729	1021.88			497.9	122.304	135.894	120.911	122.626
498	0	203.588	452.417	671.643	1021.88			498	122.153	135.725	120.896	122.626
498.1	0	203.379	451.953	671.411	1021.88			498.1	122.027	135.586	120.854	122.626
498.2	0	203.379	451.953	671.094	1023.51			498.2	122.027	135.586	120.797	122.821
498.3	0	203.379	451.953	671.094	1022.9			498.3	122.027	135.586	120.797	122.748
498.4	0	203.489	452.197	671.338	1023.05			498.4	122.093	135.659	120.841	122.766
498.5	0	203.236	451.636	670.776	1023.51			498.5	121.942	135.491	120.74	122.821
498.6	0	203.027	451.172	670.313	1023.29			498.6	121.816	135.352	120.656	122.795
498.7	0	203.445	452.1	670.85	1023.19			498.7	122.067	135.63	120.753	122.783
498.8	0	203.379	451.953	671.411	1023.05			498.8	122.027	135.586	120.854	122.766
498.9	0	203.17	451.489	671.875	1023.05			498.9	121.902	135.447	120.938	122.766
499	0	203.027	451.172	671.167	1023.05			499	121.816	135.352	120.81	122.766
499.1	0	202.819	450.708	670.947	1023.05			499.1	121.691	135.212	120.77	122.766
499.2	0	202.884	450.854	672.729	1023.75			499.2	121.731	135.256	121.091	122.85
499.3	0	202.819	450.708	672.583	1024.22			499.3	121.691	135.212	121.065	122.906
499.4	0	202.357	449.683	672.021	1024.22			499.4	121.414	134.905	120.964	122.906
499.5	0	201.621	448.047	670.239	1023.05			499.5	120.973	134.414	120.643	122.766
499.6	0	202.149	449.219	670.63	1023.05			499.6	121.289	134.766	120.713	122.766
499.7	0	202.181	449.292	670.386	1022.8			499.7	121.309	134.788	120.669	122.736
499.8	0	202.082	449.072	669.922	1023.68			499.8	121.249	134.722	120.586	122.842
499.9	0	201.797	448.438	668.677	1022.27			499.9	121.078	134.531	120.362	122.672
500	0	201.687	448.193	668.823	1021.56			500	121.012	134.458	120.388	122.587
500.1	0	201.94	448.755	669.141	1021.56			500.1	121.164	134.626	120.445	122.587
500.2	0	201.83	448.511	668.433	1020.7			500.2	121.098	134.553	120.318	122.484
500.3	0	201.731	448.291	668.213	1020.17			500.3	121.039	134.487	120.278	122.42
500.4	0	201.16	447.021	668.115	1018.9			500.4	120.696	134.106	120.261	122.268
500.5	0	201.204	447.119	667.505	1018.29			500.5	120.722	134.136	120.151	122.195
500.6	0	201.165	447.034	667.651	1019.46			500.6	120.699	134.11	120.177	122.335
500.7	0	201.412	447.583	667.969	1020.39			500.7	120.847	134.275	120.234	122.447
500.8	0	202.181	449.292	668.677	1021.17			500.8	121.309	134.788	120.362	122.54
500.9	0	202.116	449.146	669.458	1021.73			500.9	121.269	134.744	120.502	122.608
501	0	202.291	449.536	669.604	1023.05			501	121.375	134.861	120.529	122.766
501.1	0	202.006	448.901	669.849	1022.73			501.1	121.203	134.67	120.573	122.728
501.2	0	201.731	448.291	668.445	1020.95			501.2	121.039	134.487	120.32	122.514
501.3	0	201.374	447.498	669.141	1022.02			501.3	120.825	134.249	120.445	122.642
501.4	0	201.731	448.291	669.849	1023.29			501.4	121.039	134.487	120.573	122.795
501.5	0	202.039	448.975	670.85	1023.28			501.5	121.223	134.692	120.753	122.794
501.6	0	201.55	447.888	670.471	1022.42			501.6	120.93	134.366	120.685	122.69
501.7	0	201.621	448.047	670.154	1022.34			501.7	120.973	134.414	120.628	122.681
501.8	0	202.149	449.219	672.119	1023.05			501.8	121.289	134.766	120.981	122.766
501.9	0	202.467	449.927	672.266	1024.22			501.9	121.48	134.978	121.008	122.906
502	0	202.357	449.683	672.729	1024.68			502	121.414	134.905	121.091	122.962
502.1	0	202.5	450	673.047	1025.71			502.1	121.5	135	121.148	123.085
502.2	0	202.5	450	674.072	1025.71			502.2	121.5	135	121.333	123.085
502.3	0	202.819	450.708	674.683	1025.85			502.3	121.691	135.212	121.443	123.102
502.4	0	202.918	450.928	674.756	1025.46			502.4	121.751	135.278	121.456	123.055
502.5	0	202.747	450.549	673.669	1024.77			502.5	121.648	135.165	121.26	122.972
502.6	0	203.236	451.636	675.708	1026.64			502.6	121.942	135.491	121.627	123.197
502.7	0	203.906	453.125	676.172	1026.64			502.7	122.344	135.938	121.711	123.197
502.8	0	203.588	452.417	675.146	1026.25			502.8	122.153	135.725	121.526	123.15
502.9	0	204.434	454.297	675.708	1027.2			502.9	122.66	136.289	121.627	123.264
503	0	204.895	455.322	676.172	1028.13			503	122.937	136.597	121.711	123.376
503.1	0	204.851	455.225	676.172	1028.13			503.1	122.911	136.567	121.711	123.376
503.2	0	205.664	457.031	676.953	1028.59			503.2	123.398	137.109	121.852	123.431
503.3	0	206.334	458.521	677.417	1029.61			503.3	123.801	137.556	121.935	123.553
503.4	0	206.016	457.813	677.271	1028.91			503.4	123.609	137.344	121.909	123.469
503.5	0	206.334	458.521	677.734	1030.08			503.5	123.801	137.556	121.992	123.61
503.6	0	206.752	459.448	678.198	1032.5			503.6	124.051	137.834	122.076	123.9
503.7	0	207.213	460.474	678.76	1033.06			503.7	124.328	138.142	122.177	123.967
503.8	0	207.279	460.62	678.589	1032.89			503.8	124.367	138.186	122.146	123.947
503.9	0	207.741	461.646	678.906	1033.91			503.9	124.644	138.494	122.203	124.069
504	0	207.806	461.792	680.786	1034.84			504	124.684	138.538	122.541	124.181
504.1	0	207.883	461.963	679.614	1035.01			504.1	124.73	138.589	122.331	124.201
504.2	0	207.839	461.865	678.357	1034.13			504.2	124.704	138.56	122.104	124.096
504.3	0	207.565	461.255	677.979	1034.69			504.3	124.539	138.376	122.036	124.163
504.4	0	207.422	460.938	678.125	1035.16			504.4	124.453	138.281	122.062	124.219
504.5	0	207.598	461.328	676.636	1036.33			504.5	124.559	138.398	121.794	124.36
504.6	0	207.213	460.474	676.489	1034.69			504.6	124.328	138.142	121.768	124.163
504.7	0	207.279	460.62	676.172	1036.33			504.7	124.367	138.186	121.711	124.36
504.8	0	207.103	460.229	675.928	1036.87			504.8	124.262	138.069	121.667	124.424
504.9	0	207.631	461.401	676.489	1037.43			504.9	124.578	138.42	121.768	124.492
505	0	207.142	460.315	676.013	1037.41			505	124.285	138.095	121.682	124.489
505.1	0	207.839	461.865	676.636	1037.89			505.1	124.704	138.56	121.794	124.547
505.2	0	208.092	462.427	677.417	1038.35			505.2	124.855	138.728	121.935	124.602
505.3	0	208.092	462.427	677.197	1037.89			505.3	124.855	138.728	121.895	124.547
505.4	0	208.158	462.573	677.112	1038.6			505.4	124.895	138.772	121.88	124.632
505.5	0	208.301	462.891	676.953	1038.82			505.5	124.981	138.867	121.852	124.658
505.6	0	208.867	464.148	678.442	1038.92			505.6	125.32	139.244	122.12	124.67
505.7	0	208.62	463.599	678.125	1040.23			505.7	125.172	139.08	122.062	124.828
505.8	0	209.037	464.526	679.761	1041.48			505.8	125.422	139.358	122.357	124.978
505.9	0	209.29	465.088	679.614	1040.55			505.9	125.574	139.526	122.331	124.866
506	0	209.916	466.479	680.786	1042.19			506	125.949	139.944	122.541	125.063
506.1	0	210.377	467.505	681.018	1043.68			506.1	126.226	140.251	122.583	125.242
506.2	0	210.443	467.651	680.786	1043.82			506.2	126.266	140.295	122.541	125.258
506.3	0	210.938	468.75	681.25	1044.6			506.3	126.562	140.625	122.625	125.352
506.4	0	210.938	468.75	681.25	1043.99			506.4	126.562	140.625	122.625	125.279
506.5	0	211.256	469.458	681.958	1046.48			506.5	126.754	140.837	122.752	125.578
506.6	0	211.784	470.63	682.422	1046.09			506.6	127.07	141.189	122.836	125.531
506.7	0	211.849	470.776	681.25	1047.97			506.7	127.109	141.233	122.625	125.756
506.8	0	211.465	469.922	681.714	1047.73			506.8	126.879	140.977	122.709	125.728
506.9	0	211.992	471.094	682.739	1049.22			506.9	127.195	141.328	122.893	125.906
507	0	211.882	470.85	682.495	1050			507	127.129	141.255	122.849	126
507.1	0	212.239	471.643	681.555	1049.52			507.1	127.344	141.493	122.68	125.942
507.2	0	212.377	471.948	682.422	1049.68			507.2	127.426	141.584	122.836	125.962
507.3	0	212.201	471.558	682.178	1050			507.3	127.321	141.467	122.792	126
507.4	0	212.311	471.802	682.739	1050.46			507.4	127.386	141.541	122.893	126.055
507.5	0	212.415	472.034	683.203	1051.49			507.5	127.449	141.61	122.977	126.179
507.6	0	212.239	471.643	682.727	1051.48			507.6	127.344	141.493	122.891	126.178
507.7	0	212.52	472.266	683.911	1052.66			507.7	127.512	141.68	123.104	126.319
507.8	0	212.41	472.021	684.912	1052.88			507.8	127.446	141.606	123.284	126.346
507.9	0	213.014	473.364	685.474	1053.44			507.9	127.808	142.009	123.385	126.413
508	0	213.541	474.536	686.401	1053.91			508	128.125	142.361	123.552	126.469
508.1	0	213.607	474.683	686.646	1053.59			508.1	128.164	142.405	123.596	126.431
508.2	0	213.541	474.536	686.646	1053.37			508.2	128.125	142.361	123.596	126.404
508.3	0	214.453	476.563	686.792	1053.98			508.3	128.672	142.969	123.623	126.478
508.4	0	214.277	476.172	686.646	1053.83			508.4	128.566	142.852	123.596	126.46
508.5	0	214.486	476.636	688.745	1054.76			508.5	128.692	142.991	123.974	126.571
508.6	0	215.091	477.979	688.599	1055.4			508.6	129.054	143.394	123.948	126.648
508.7	0	215.014	477.808	687.964	1053.98			508.7	129.008	143.342	123.834	126.478
508.8	0	214.629	476.953	688.599	1054.61			508.8	128.777	143.086	123.948	126.553
508.9	0	214.838	477.417	688.281	1055.08			508.9	128.903	143.225	123.891	126.61
509	0	215.091	477.979	688.281	1055.79			509	129.054	143.394	123.891	126.695
509.1	0	214.629	476.953	688.599	1055.54			509.1	128.777	143.086	123.948	126.665
509.2	0	214.277	476.172	688.745	1055.08			509.2	128.566	142.852	123.974	126.61
509.3	0	214.168	475.928	688.354	1054.83			509.3	128.501	142.778	123.904	126.58
509.4	0	214.733	477.185	688.586	1054.85			509.4	128.84	143.155	123.945	126.582
509.5	0	214.695	477.1	690.234	1055.22			509.5	128.817	143.13	124.242	126.626
509.6	0	214.211	476.025	689.063	1054.15			509.6	128.527	142.808	124.031	126.498
509.7	0	214.277	476.172	689.063	1054.76			509.7	128.566	142.852	124.031	126.571
509.8	0	214.168	475.928	688.354	1055.08			509.8	128.501	142.778	123.904	126.61
509.9	0	213.541	474.536	686.646	1053.83			509.9	128.125	142.361	123.596	126.46
510	0	213.08	473.511	686.865	1053.27			510	127.848	142.053	123.636	126.392
510.1	0	213.184	473.743	687.659	1052.19			510.1	127.911	142.123	123.779	126.263
510.2	0	212.553	472.339	688.037	1050.93			510.2	127.532	141.702	123.847	126.112
510.3	0	212.662	472.583	688.599	1051.49			510.3	127.597	141.775	123.948	126.179
510.4	0	213.08	473.511	689.526	1052.42			510.4	127.848	142.053	124.115	126.29
510.5	0	213.223	473.828	691.724	1052.73			510.5	127.934	142.148	124.51	126.328
510.6	0	213.223	473.828	691.016	1052.27			510.6	127.934	142.148	124.383	126.272
510.7	0	213.19	473.755	690.234	1051.64			510.7	127.914	142.126	124.242	126.197
510.8	0	213.399	474.219	690.234	1052.2			510.8	128.039	142.266	124.242	126.264
510.9	0	213.08	473.511	690.234	1050.93			510.9	127.848	142.053	124.242	126.112
511	0	212.662	472.583	689.526	1049.61			511	127.597	141.775	124.115	125.953
511.1	0	213.184	473.743	690.784	1050.55			511.1	127.911	142.123	124.341	126.066
511.2	0	213.08	473.511	691.162	1050.93			511.2	127.848	142.053	124.409	126.112
511.3	0	212.344	471.875	689.38	1049.15			511.3	127.406	141.562	124.088	125.898
511.4	0	211.992	471.094	688.745	1048.51			511.4	127.195	141.328	123.974	125.821
511.5	0	212.025	471.167	689.063	1048.83			511.5	127.215	141.35	124.031	125.86
511.6	0	211.399	469.775	687.891	1047.66			511.6	126.839	140.933	123.82	125.719
511.7	0	211.322	469.604	687.817	1046.88			511.7	126.793	140.881	123.807	125.626
511.8	0	211.256	469.458	688.281	1046.41			511.8	126.754	140.837	123.891	125.569
511.9	0	210.476	467.725	686.401	1045.39			511.9	126.286	140.317	123.552	125.447
512	0	210.41	467.578	687.109	1045.7			512	126.246	140.273	123.68	125.484
512.1	0	210.52	467.822	688.599	1046.41			512.1	126.312	140.347	123.948	125.569
512.2	0	210.124	466.943	687.256	1045.85			512.2	126.075	140.083	123.706	125.502
512.3	0	209.85	466.333	687.354	1047.12			512.3	125.91	139.9	123.724	125.654
512.4	0	209.707	466.016	686.792	1046.56			512.4	125.824	139.805	123.623	125.587
512.5	0	209.707	466.016	687.354	1047.58			512.5	125.824	139.805	123.724	125.71
512.6	0	209.037	464.526	686.475	1046.56			512.6	125.422	139.358	123.566	125.587
512.7	0	209.355	465.234	688.281	1046.09			512.7	125.613	139.57	123.891	125.531
512.8	0	208.971	464.38	687.427	1045.24			512.8	125.383	139.314	123.737	125.429
512.9	0	209.037	464.526	687.573	1044.92			512.9	125.422	139.358	123.763	125.39
513	0	209.29	465.088	688.135	1045.63			513	125.574	139.526	123.864	125.476
513.1	0	209.355	465.234	688.745	1046.09			513.1	125.613	139.57	123.974	125.531
513.2	0	208.718	463.818	687.891	1044.68			513.2	125.231	139.145	123.82	125.362
513.3	0	209.114	464.697	687.891	1044.78			513.3	125.468	139.409	123.82	125.374
513.4	0	209.07	464.6	687.891	1045.85			513.4	125.442	139.38	123.82	125.502
513.5	0	209.498	465.552	687.573	1045.39			513.5	125.699	139.666	123.763	125.447
513.6	0	210.02	466.711	688.586	1046.64			513.6	126.012	140.013	123.945	125.597
513.7	0	209.916	466.479	689.063	1046.56			513.7	125.949	139.944	124.031	125.587
513.8	0	209.389	465.308	687.891	1045.39			513.8	125.633	139.592	123.82	125.447
513.9	0	209.641	465.869	687.891	1046.41			513.9	125.785	139.761	123.82	125.569
514	0	209.564	465.698	687.817	1046.09			514	125.739	139.709	123.807	125.531
514.1	0	210.235	467.188	688.037	1046.09			514.1	126.141	140.156	123.847	125.531
514.2	0	210.02	466.711	687.659	1046.33			514.2	126.012	140.013	123.779	125.56
514.3	0	209.389	465.308	688.037	1046.33			514.3	125.633	139.592	123.847	125.56
514.4	0	209.18	464.844	687.891	1045.95			514.4	125.508	139.453	123.82	125.514
514.5	0	209.498	465.552	687.891	1046.56			514.5	125.699	139.666	123.82	125.587
514.6	0	209.245	464.99	687.109	1046.09			514.6	125.547	139.497	123.68	125.531
514.7	0	209.29	465.088	687.109	1046.09			514.7	125.574	139.526	123.68	125.531
514.8	0	209.355	465.234	687.354	1046.34			514.8	125.613	139.57	123.724	125.561
514.9	0	209.037	464.526	688.428	1045.07			514.9	125.422	139.358	123.917	125.408
515	0	208.509	463.354	687.817	1044.46			515	125.106	139.006	123.807	125.335
515.1	0	208.971	464.38	688.745	1045.39			515.1	125.383	139.314	123.974	125.447
515.2	0	209.498	465.552	689.771	1047.58			515.2	125.699	139.666	124.159	125.71
515.3	0	209.245	464.99	689.526	1046.17			515.3	125.547	139.497	124.115	125.54
515.4	0	209.075	464.612	689.758	1047.11			515.4	125.445	139.384	124.156	125.653
515.5	0	209.564	465.698	691.724	1048.51			515.5	125.739	139.709	124.51	125.821
515.6	0	209.707	466.016	691.87	1050			515.6	125.824	139.805	124.537	126
515.7	0	209.707	466.016	692.188	1050			515.7	125.824	139.805	124.594	126
515.8	0	209.707	466.016	692.896	1051.17			515.8	125.824	139.805	124.721	126.14
515.9	0	210.124	466.943	693.896	1051.95			515.9	126.075	140.083	124.901	126.234
516	0	210.482	467.737	693.982	1052.65			516	126.289	140.321	124.917	126.318
516.1	0	210.443	467.651	694.604	1052.88			516.1	126.266	140.295	125.029	126.346
516.2	0	210.443	467.651	695.386	1054.61			516.2	126.266	140.295	125.169	126.553
516.3	0	210.905	468.677	695.947	1055.08			516.3	126.543	140.603	125.27	126.61
516.4	0	210.762	468.359	695.313	1055			516.4	126.457	140.508	125.156	126.6
516.5	0	210.762	468.359	695.313	1056.18			516.5	126.457	140.508	125.156	126.742
516.6	0	211.08	469.067	696.484	1057.1			516.6	126.648	140.72	125.367	126.852
516.7	0	210.97	468.823	696.094	1057.03			516.7	126.582	140.647	125.297	126.844
516.8	0	210.586	467.969	695.386	1056.57			516.8	126.352	140.391	125.169	126.788
516.9	0	210.553	467.896	695.63	1056.71			516.9	126.332	140.369	125.213	126.805
517	0	210.652	468.115	695.386	1056.79			517	126.391	140.435	125.169	126.815
517.1	0	210.377	467.505	695.63	1056.88			517.1	126.226	140.251	125.213	126.826
517.2	0	210.586	467.969	697.729	1057.03			517.2	126.352	140.391	125.591	126.844
517.3	0	210.795	468.433	698.047	1058.2			517.3	126.477	140.53	125.648	126.984
517.4	0	211.256	469.458	698.291	1058.98			517.4	126.754	140.837	125.692	127.078
517.5	0	211.465	469.922	699.683	1060.86			517.5	126.879	140.977	125.943	127.303
517.6	0	211.784	470.63	700	1061.79			517.6	127.07	141.189	126	127.415
517.7	0	211.152	469.226	699.536	1061.18			517.7	126.691	140.768	125.916	127.342
517.8	0	210.619	468.042	699.292	1061.08			517.8	126.371	140.413	125.873	127.33
517.9	0	211.256	469.458	700.464	1063.28			517.9	126.754	140.837	126.084	127.594
518	0	211.674	470.386	701.489	1064.06			518	127.004	141.116	126.268	127.687
518.1	0	212.135	471.411	701.953	1064.06			518.1	127.281	141.423	126.352	127.687
518.2	0	211.992	471.094	703.589	1064.77			518.2	127.195	141.328	126.646	127.772
518.3	0	212.553	472.339	704.614	1066.41			518.3	127.532	141.702	126.831	127.969
518.4	0	211.959	471.021	703.442	1066.02			518.4	127.176	141.306	126.62	127.922
518.5	0	212.135	471.411	704.297	1066.72			518.5	127.281	141.423	126.773	128.006
518.6	0	211.882	470.85	703.589	1066.16			518.6	127.129	141.255	126.646	127.939
518.7	0	211.926	470.947	703.125	1066.72			518.7	127.156	141.284	126.562	128.006
518.8	0	212.201	471.558	703.833	1067.97			518.8	127.321	141.467	126.69	128.156
518.9	0	212.344	471.875	704.761	1067.65			518.9	127.406	141.562	126.857	128.118
519	0	212.135	471.411	704.614	1068.21			519	127.281	141.423	126.831	128.185
519.1	0	211.674	470.386	704.37	1067.65			519.1	127.004	141.116	126.787	128.118
519.2	0	212.344	471.875	704.688	1068.75			519.2	127.406	141.562	126.844	128.25
519.3	0	212.135	471.411	704.688	1069.46			519.3	127.281	141.423	126.844	128.335
519.4	0	211.888	470.862	704.688	1070.39			519.4	127.133	141.259	126.844	128.447
519.5	0	212.135	471.411	705.396	1071.41			519.5	127.281	141.423	126.971	128.569
519.6	0	212.344	471.875	707.031	1071.88			519.6	127.406	141.562	127.266	128.626
519.7	0	212.025	471.167	706.323	1071.56			519.7	127.215	141.35	127.138	128.587
519.8	0	212.239	471.643	706.555	1072.11			519.8	127.344	141.493	127.18	128.653
519.9	0	212.448	472.107	708.203	1071.56			519.9	127.469	141.632	127.477	128.587
520	0	212.486	472.192	708.667	1071.88			520	127.492	141.658	127.56	128.626
520.1	0	212.695	472.656	708.521	1071.88			520.1	127.617	141.797	127.534	128.626
520.2	0	212.695	472.656	707.959	1071.17			520.2	127.617	141.797	127.433	128.54
520.3	0	212.904	473.12	707.813	1071.88			520.3	127.742	141.936	127.406	128.626
520.4	0	213.684	474.854	708.057	1072.19			520.4	128.211	142.456	127.45	128.663
520.5	0	213.399	474.219	707.886	1071.56			520.5	128.039	142.266	127.419	128.587
520.6	0	213.085	473.523	708.521	1071.41			520.6	127.851	142.057	127.534	128.569
520.7	0	213.19	473.755	708.13	1071.8			520.7	127.914	142.126	127.463	128.616
520.8	0	212.871	473.047	707.19	1071.56			520.8	127.723	141.914	127.294	128.587
520.9	0	213.289	473.975	707.031	1071.17			520.9	127.973	142.192	127.266	128.54
521	0	213.294	473.987	706.946	1070.62			521	127.977	142.196	127.25	128.474
521.1	0	214.168	475.928	708.203	1071.88			521.1	128.501	142.778	127.477	128.626
521.2	0	214.42	476.489	708.667	1072.34			521.2	128.652	142.947	127.56	128.681
521.3	0	214.277	476.172	707.739	1070.63			521.3	128.566	142.852	127.393	128.476
521.4	0	214.486	476.636	708.13	1071.8			521.4	128.692	142.991	127.463	128.616
521.5	0	214.947	477.661	709.058	1071.95			521.5	128.969	143.298	127.63	128.634
521.6	0	214.947	477.661	706.567	1070.63			521.6	128.969	143.298	127.182	128.476
521.7	0	215.047	477.881	707.178	1070.78			521.7	129.028	143.364	127.292	128.494
521.8	0	214.739	477.197	707.275	1070.63			521.8	128.843	143.159	127.309	128.476
521.9	0	214.838	477.417	706.714	1069.6			521.9	128.903	143.225	127.209	128.352
522	0	214.662	477.026	705.151	1069.92			522	128.797	143.108	126.927	128.39
522.1	0	214.42	476.489	703.906	1069.14			522.1	128.652	142.947	126.703	128.297
522.2	0	214.629	476.953	704.614	1069.14			522.2	128.777	143.086	126.831	128.297
522.3	0	214.947	477.661	704.614	1067.5			522.3	128.969	143.298	126.831	128.1
522.4	0	214.838	477.417	704.053	1066.94			522.4	128.903	143.225	126.73	128.033
522.5	0	214.629	476.953	703.442	1067.04			522.5	128.777	143.086	126.62	128.045
522.6	0	214.42	476.489	703.125	1066.02			522.6	128.652	142.947	126.562	127.922
522.7	0	214.838	477.417	703.906	1066.48			522.7	128.903	143.225	126.703	127.978
522.8	0	214.98	477.734	704.614	1065.87			522.8	128.988	143.32	126.831	127.904
522.9	0	215.156	478.125	703.589	1064.99			522.9	129.094	143.438	126.646	127.799
523	0	215.156	478.125	704.297	1064.84			523	129.094	143.438	126.773	127.781
523.1	0	215.156	478.125	704.614	1064.38			523.1	129.094	143.438	126.831	127.726
523.2	0	215.156	478.125	704.297	1063.35			523.2	129.094	143.438	126.773	127.602
523.3	0	215.508	478.906	705.542	1063.67			523.3	129.305	143.672	126.998	127.64
523.4	0	215.826	479.614	706.104	1063.92			523.4	129.496	143.884	127.099	127.67
523.5	0	215.716	479.37	707.178	1063.82			523.5	129.43	143.811	127.292	127.658
523.6	0	215.365	478.589	705.786	1062.89			523.6	129.219	143.577	127.041	127.547
523.7	0	215.618	479.15	706.25	1062.89			523.7	129.37	143.745	127.125	127.547
523.8	0	215.365	478.589	705.078	1060.94			523.8	129.219	143.577	126.914	127.313
523.9	0	215.618	479.15	705.078	1061.18			523.9	129.37	143.745	126.914	127.342
524	0	215.893	479.761	705.786	1061.33			524	129.536	143.928	127.041	127.36
524.1	0	216.354	480.786	706.714	1061.79			524.1	129.812	144.236	127.209	127.415
524.2	0	216.101	480.225	705.542	1061.08			524.2	129.661	144.067	126.998	127.33
524.3	0	215.716	479.37	704.37	1061.65			524.3	129.43	143.811	126.787	127.398
524.4	0	216.497	481.104	706.104	1061.65			524.4	129.898	144.331	127.099	127.398
524.5	0	216.387	480.859	706.567	1060.94			524.5	129.832	144.258	127.182	127.313
524.6	0	216.068	480.151	706.323	1060.94			524.6	129.641	144.045	127.138	127.313
524.7	0	216.178	480.396	705.542	1060.62			524.7	129.707	144.119	126.998	127.274
524.8	0	215.86	479.688	704.932	1059.77			524.8	129.516	143.906	126.888	127.172
524.9	0	216.387	480.859	705.542	1060.47			524.9	129.832	144.258	126.998	127.256
525	0	216.497	481.104	706.104	1061.72			525	129.898	144.331	127.099	127.406
525.1	0	216.81	481.799	705.542	1062.43			525.1	130.086	144.54	126.998	127.492
525.2	0	216.035	480.078	704.834	1061.4			525.2	129.621	144.023	126.87	127.368
525.3	0	215.826	479.614	705.396	1060.94			525.3	129.496	143.884	126.971	127.313
525.4	0	215.365	478.589	704.614	1060.47			525.4	129.219	143.577	126.831	127.256
525.5	0	215.299	478.442	705.786	1060.94			525.5	129.179	143.533	127.041	127.313
525.6	0	215.826	479.614	706.714	1060.94			525.6	129.496	143.884	127.209	127.313
525.7	0	215.893	479.761	706.958	1060.16			525.7	129.536	143.928	127.252	127.219
525.8	0	215.365	478.589	707.178	1059.91			525.8	129.219	143.577	127.292	127.189
525.9	0	215.475	478.833	706.567	1059.3			525.9	129.285	143.65	127.182	127.116
526	0	214.947	477.661	707.275	1058.91			526	128.969	143.298	127.309	127.069
526.1	0	215.684	479.297	707.886	1060.16			526.1	129.41	143.789	127.419	127.219
526.2	0	215.365	478.589	705.615	1057.5			526.2	129.219	143.577	127.011	126.9
526.3	0	215.508	478.906	706.567	1058.98			526.3	129.305	143.672	127.182	127.078
526.4	0	216.354	480.786	707.739	1062.82			526.4	129.812	144.236	127.393	127.538
526.5	0	216.914	482.031	707.495	1063.67			526.5	130.148	144.609	127.349	127.64
526.6	0	215.684	479.297	705.786	1060.62			526.6	129.41	143.789	127.041	127.274
526.7	0	216.881	481.958	708.594	1059.69			526.7	130.129	144.587	127.547	127.163
526.8	0	215.189	478.198	707.813	1057.1			526.8	129.113	143.459	127.406	126.852
526.9	0	213.256	473.901	702.026	1048.83			526.9	127.953	142.17	126.365	125.86
527	0	211.465	469.922	702.661	1049.3			527	126.879	140.977	126.479	125.916
527.1	0	211.926	470.947	702.661	1048.75			527.1	127.156	141.284	126.479	125.85
527.2	0	211.641	470.313	696.094	1001.25			527.2	126.984	141.094	125.297	120.149
528.9	0	211.113	469.141	696.094	983.508			528.9	126.668	140.742	125.297	118.021
529	0	207.103	460.229	676.868	970.313			529	124.262	138.069	121.836	116.438
529.1	0	206.367	458.594	663.989	962.732			529.1	123.82	137.578	119.518	115.528
529.2	0	206.191	458.203	667.969	958.984			529.2	123.715	137.461	120.234	115.078
529.3	0	204.576	454.614	664.453	949.927			529.3	122.746	136.384	119.602	113.991
529.4	0	203.17	451.489	660.315	942.822			529.4	121.902	135.447	118.857	113.139
529.5	0	202.5	450	657.886	938.354			529.5	121.5	135	118.419	112.603
529.6	0	201.38	447.51	655.713	935.315			529.6	120.828	134.253	118.028	112.238
529.7	0	201.236	447.192	654.919	932.263			529.7	120.742	134.158	117.885	111.872
529.8	0	200.457	445.459	652.49	926.172			529.8	120.274	133.638	117.448	111.141
529.9	0	199.968	444.373	648.669	919.458			529.9	119.981	133.312	116.76	110.335
530	0	199.512	443.359	645.239	914.38			530	119.707	133.008	116.143	109.726
530.1	0	198.776	441.724	642.505	910.779			530.1	119.266	132.517	115.651	109.293
530.2	0	198.737	441.638	642.81	907.031			530.2	119.242	132.491	115.706	108.844
530.3	0	197.293	438.428	636.792	900.391			530.3	118.376	131.528	114.623	108.047
530.4	0	195.079	433.508	630.933	892.883			530.4	117.047	130.052	113.568	107.146
530.5	0	195.469	434.375	629.932	890.088			530.5	117.281	130.312	113.388	106.811
530.6	0	194.518	432.263	629.224	887.427			530.6	116.711	129.679	113.26	106.491
530.7	0	194.59	432.422	626.563	882.104			530.7	116.754	129.727	112.781	105.853
530.8	0	193.502	430.005	624.927	876.88			530.8	116.101	129.001	112.487	105.226
530.9	0	192.195	427.1	623.828	874.915			530.9	115.317	128.13	112.289	104.99
531	0	189.986	422.192	618.286	869.141			531	113.992	126.658	111.291	104.297
531.1	0	188.405	418.677	612.5	865.161			531.1	113.043	125.603	110.25	103.819
531.2	0	187.207	416.016	608.447	859.229			531.2	112.324	124.805	109.52	103.108
531.3	0	185.274	411.719	602.808	853.979			531.3	111.164	123.516	108.505	102.478
531.4	0	184.68	410.4	598.755	851.416			531.4	110.808	123.12	107.776	102.17
531.5	0	183.021	406.714	594.531	844.995			531.5	109.813	122.014	107.016	101.399
531.6	0	182.604	405.786	592.188	838.989			531.6	109.562	121.736	106.594	100.679
531.7	0	181.934	404.297	589.221	833.911			531.7	109.16	121.289	106.06	100.069
531.8	0	179.33	398.511	586.084	825.464			531.8	107.598	119.553	105.495	99.0557
531.9	0	178.451	396.558	581.25	818.359			531.9	107.071	118.967	104.625	98.2031
532	0	177.649	394.775	577.197	812.427			532	106.589	118.433	103.895	97.4912
532.1	0	177.155	393.677	574.609	805.786			532.1	106.293	118.103	103.43	96.6943
532.2	0	175.814	390.698	574.683	800.391			532.2	105.489	117.209	103.443	96.0469
532.3	0	174.518	387.817	571.338	796.021			532.3	104.711	116.345	102.841	95.5225
532.4	0	173.848	386.328	569.531	793.75			532.4	104.309	115.898	102.516	95.25
532.5	0	173.529	385.62	566.87	788.745			532.5	104.117	115.686	102.037	94.6494
532.6	0	172.584	383.521	564.771	783.521			532.6	103.551	115.056	101.659	94.0225
532.7	0	172.233	382.739	561.646	780.322			532.7	103.34	114.822	101.096	93.6386
532.8	0	171.244	380.542	558.667	774.365			532.8	102.746	114.163	100.56	92.9238
532.9	0	169.805	377.344	554.224	769.141			532.9	101.883	113.203	99.7603	92.2969
533	0	169.42	376.489	551.88	768.213			533	101.652	112.947	99.3384	92.1856
533.1	0	168.717	374.927	547.656	763.989			533.1	101.23	112.478	98.5781	91.6787
533.2	0	168.08	373.511	544.604	759.839			533.2	100.848	112.053	98.0287	91.1807
533.3	0	167.201	371.558	542.188	756.25			533.3	100.321	111.467	97.5938	90.75
533.4	0	166.569	370.154	538.599	753.833			533.4	99.9416	111.046	96.9478	90.46
533.5	0	165.97	368.823	536.792	751.318			533.5	99.5822	110.647	96.6226	90.1582
533.6	0	164.916	366.479	535.156	746.411			533.6	98.9494	109.944	96.3281	89.5693
533.7	0	163.971	364.38	532.031	742.969			533.7	98.3826	109.314	95.7656	89.1563
533.8	0	163.62	363.599	531.104	739.38			533.8	98.1718	109.08	95.5987	88.7256
533.9	0	162.631	361.401	527.808	735.156			533.9	97.5783	108.42	95.0054	88.2187
534	0	161.895	359.766	525.464	732.813			534	97.1368	107.93	94.5835	87.9376
534.1	0	161.543	358.984	524.536	727.661			534.1	96.9257	107.695	94.4165	87.3193
534.2	0	160.807	357.349	523.047	724.219			534.2	96.4843	107.205	94.1485	86.9063
534.3	0	159.576	354.614	518.677	721.094			534.3	95.7458	106.384	93.3619	86.5313
534.4	0	159.466	354.37	515.698	717.969			534.4	95.6799	106.311	92.8256	86.1563
534.5	0	158.697	352.661	514.771	714.453			534.5	95.2185	105.798	92.6588	85.7344
534.6	0	158.555	352.344	510.938	712.427			534.6	95.1329	105.703	91.9688	85.4912
534.7	0	158.027	351.172	507.495	708.984			534.7	94.8164	105.352	91.3491	85.0781
534.8	0	157.357	349.683	503.833	703.589			534.8	94.4144	104.905	90.6899	84.4307
534.9	0	156.764	348.364	502.417	700.317			534.9	94.0583	104.509	90.4351	84.038
535	0	156.094	346.875	500.708	699.219			535	93.6563	104.062	90.1274	83.9063
535.1	0	154.863	344.141	498.438	697.266			535.1	92.9181	103.242	89.7188	83.6719
535.2	0	154.863	344.141	495.63	694.385			535.2	92.9181	103.242	89.2134	83.3262
535.3	0	153.457	341.016	492.651	689.99			535.3	92.0743	102.305	88.6772	82.7988
535.4	0	152.897	339.771	492.896	687.109			535.4	91.7382	101.931	88.7213	82.4531
535.5	0	152.259	338.354	490.698	684.692			535.5	91.3556	101.506	88.3256	82.163
535.6	0	151.842	337.427	487.817	680.542			535.6	91.1053	101.228	87.8071	81.665
535.7	0	150.71	334.912	484.131	678.125			535.7	90.4262	100.474	87.1436	81.375
535.8	0	149.59	332.422	482.349	673.047			535.8	89.7539	99.7266	86.8228	80.7656
535.9	0	149.557	332.349	482.495	669.458			535.9	89.7343	99.7047	86.8491	80.335
536	0	148.744	330.542	481.567	666.479			536	89.2463	99.1626	86.6821	79.9775
536.1	0	148.151	329.224	480.859	662.427			536.1	88.8905	98.7672	86.5546	79.4912
536.2	0	147.162	327.026	478.198	659.766			536.2	88.297	98.1078	86.0756	79.1719
536.3	0	146.601	325.781	476.489	658.276			536.3	87.9609	97.7343	85.768	78.9931
536.4	0	146.041	324.536	475.708	654.614			536.4	87.6247	97.3608	85.6274	78.5537
536.5	0	146.074	324.609	475.464	652.417			536.5	87.6445	97.3827	85.5835	78.29
536.6	0	146.041	324.536	473.755	650.317			536.6	87.6247	97.3608	85.2759	78.038
536.7	0	145.931	324.292	471.875	648.364			536.7	87.5588	97.2876	84.9375	77.8037
536.8	0	145.514	323.364	470.386	646.558			536.8	87.3083	97.0092	84.6695	77.587
536.9	0	145.053	322.339	469.458	645.63			536.9	87.0316	96.7017	84.5024	77.4756
537	0	144.316	320.703	466.016	642.651			537	86.5898	96.2109	83.8829	77.1181
537.1	0	143.58	319.067	464.136	640.161			537.1	86.1481	95.7201	83.5445	76.8193
537.2	0	142.91	317.578	461.719	637.183			537.2	85.7461	95.2734	83.1094	76.462
537.3	0	141.68	314.844	460.474	635.083			537.3	85.0079	94.4532	82.8853	76.21
537.4	0	141.009	313.354	458.984	633.521			537.4	84.6056	94.0062	82.6171	76.0225
537.5	0	140.976	313.281	458.276	632.104			537.5	84.5859	93.9843	82.4897	75.8525
537.6	0	140.416	312.036	456.177	630.396			537.6	84.2497	93.6108	82.1119	75.6475
537.7	0	140.592	312.427	455.396	628.833			537.7	84.3553	93.7281	81.9713	75.46
537.8	0	139.922	310.938	454.614	626.636			537.8	83.9533	93.2814	81.8305	75.1963
537.9	0	139.922	310.938	454.297	625.708			537.9	83.9533	93.2814	81.7735	75.085
538	0	139.713	310.474	453.589	624.683			538	83.828	93.1422	81.646	74.962
538.1	0	139.252	309.448	452.661	622.583			538.1	83.551	92.8344	81.479	74.71
538.2	0	139.57	310.156	452.344	621.558			538.2	83.7421	93.0468	81.4219	74.587
538.3	0	138.691	308.203	449.683	617.969			538.3	83.2148	92.4609	80.9429	74.1563
538.4	0	138.483	307.739	448.047	614.771			538.4	83.0896	92.3217	80.6485	73.7725
538.5	0	138.834	308.521	448.291	613.135			538.5	83.3007	92.5563	80.6924	73.5762
538.6	0	138.164	307.031	447.729	611.792			538.6	82.8984	92.1093	80.5912	73.415
538.7	0	137.494	305.542	446.558	610.156			538.7	82.4963	91.6626	80.3804	73.2187
538.8	0	136.934	304.297	444.849	606.25			538.8	82.1602	91.2891	80.0728	72.75
538.9	0	136.725	303.833	444.385	605.078			538.9	82.0349	91.1499	79.9893	72.6094
539	0	136.615	303.589	444.141	603.442			539	81.9691	91.0767	79.9454	72.413
539.1	0	135.879	301.953	442.188	601.172			539.1	81.5273	90.5859	79.5938	72.1406
539.2	0	135.879	301.953	441.406	600.391			539.2	81.5273	90.5859	79.4531	72.0469
539.3	0	135.319	300.708	439.453	597.266			539.3	81.1912	90.2124	79.1015	71.6719
539.4	0	134.649	299.219	438.745	594.604			539.4	80.7892	89.7657	78.9741	71.3525
539.5	0	135.176	300.391	438.281	594.067			539.5	81.1056	90.1173	78.8906	71.288
539.6	0	134.297	298.438	437.5	591.406			539.6	80.5783	89.5314	78.75	70.9687
539.7	0	133.77	297.266	435.156	589.526			539.7	80.2618	89.1798	78.3281	70.7431
539.8	0	134.506	298.901	434.375	589.063			539.8	80.7033	89.6703	78.1875	70.6876
539.9	0	133.912	297.583	433.203	586.719			539.9	80.3474	89.2749	77.9765	70.4063
540	0	132.891	295.313	431.25	584.692			540	79.7345	88.5939	77.625	70.163
540.1	0	132.891	295.313	431.958	583.203			540.1	79.7345	88.5939	77.7524	69.9844
540.2	0	132.012	293.359	430.469	580.078			540.2	79.207	88.0077	77.4844	69.6094
540.3	0	131.485	292.188	428.516	578.052			540.3	78.8908	87.6564	77.1329	69.3662
540.4	0	131.166	291.479	426.636	576.636			540.4	78.6994	87.4437	76.7945	69.1963
540.5	0	131.485	292.188	426.636	576.172			540.5	78.8908	87.6564	76.7945	69.1406
540.6	0	130.957	291.016	425	573.047			540.6	78.5743	87.3048	76.5	68.7656
540.7	0	130.397	289.771	423.755	572.266			540.7	78.2382	86.9313	76.2759	68.6719
540.8	0	130.43	289.844	423.828	570.703			540.8	78.2579	86.9532	76.289	68.4844
540.9	0	129.759	288.354	421.167	567.261			540.9	77.8556	86.5062	75.8101	68.0713
541	0	129.87	288.599	419.458	566.724			541	77.9218	86.5797	75.5024	68.0069
541.1	0	129.726	288.281	417.969	565.234			541.1	77.8359	86.4843	75.2344	67.8281
541.2	0	129.056	286.792	417.651	562.573			541.2	77.4338	86.0376	75.1772	67.5088
541.3	0	129.199	287.109	417.188	562.109			541.3	77.5195	86.1327	75.0938	67.4531
541.4	0	129.024	286.719	416.016	561.646			541.4	77.4142	86.0157	74.8829	67.3975
541.5	0	128.881	286.401	413.672	560.156			541.5	77.3283	85.9203	74.461	67.2187
541.6	0	128.255	285.01	412.427	557.739			541.6	76.9527	85.503	74.2369	66.9287
541.7	0	127.793	283.984	412.109	556.25			541.7	76.6757	85.1952	74.1796	66.75
541.8	0	127.441	283.203	410.938	554.297			541.8	76.4648	84.9609	73.9688	66.5156
541.9	0	127.65	283.667	411.792	552.808			541.9	76.5901	85.1001	74.1226	66.337
542	0	127.441	283.203	410.938	551.172			542	76.4648	84.9609	73.9688	66.1406
542.1	0	127.441	283.203	409.692	548.047			542.1	76.4648	84.9609	73.7446	65.7656
542.2	0	126.387	280.859	407.495	547.266			542.2	75.832	84.2577	73.3491	65.6719
542.3	0	126.387	280.859	407.349	545.386			542.3	75.832	84.2577	73.3228	65.4463
542.4	0	125.541	278.979	407.031	544.531			542.4	75.3244	83.6937	73.2656	65.3437
542.5	0	124.98	277.734	405.859	542.578			542.5	74.9882	83.3202	73.0546	65.1094
542.6	0	125.299	278.442	404.614	542.505			542.6	75.1793	83.5326	72.8305	65.1006
542.7	0	125.156	278.125	404.297	541.016			542.7	75.0938	83.4375	72.7735	64.9219
542.8	0	124.629	276.953	402.344	537.891			542.8	74.7773	83.0859	72.4219	64.5469
542.9	0	123.75	275	401.172	535.938			542.9	74.25	82.5	72.211	64.3126
543	0	124.102	275.781	400.464	534.766			543	74.4609	82.7343	72.0835	64.1719
543.1	0	123.223	273.828	398.047	531.641			543.1	73.9336	82.1484	71.6485	63.7969
543.2	0	123.541	274.536	398.755	531.567			543.2	74.1247	82.3608	71.7759	63.788
543.3	0	123.75	275	397.266	530.078			543.3	74.25	82.5	71.5079	63.6094
543.4	0	123.399	274.219	396.094	529.297			543.4	74.0392	82.2657	71.2969	63.5156
543.5	0	123.08	273.511	396.558	527.417			543.5	73.848	82.0533	71.3804	63.29
543.6	0	122.695	272.656	395.703	526.563			543.6	73.6171	81.7968	71.2265	63.1876
543.7	0	123.014	273.364	394.922	526.953			543.7	73.8083	82.0092	71.086	63.2344
543.8	0	122.553	272.339	392.969	525			543.8	73.5316	81.7017	70.7344	63
543.9	0	122.344	271.875	392.969	523.047			543.9	73.4063	81.5625	70.7344	62.7656
544	0	121.992	271.094	392.188	521.875			544	73.1954	81.3282	70.5938	62.625
544.1	0	121.465	269.922	391.016	519.922			544.1	72.8789	80.9766	70.3829	62.3906
544.2	0	120.586	267.969	390.234	517.969			544.2	72.3517	80.3907	70.2421	62.1563
544.3	0	120.235	267.188	388.281	514.844			544.3	72.1408	80.1564	69.8906	61.7813
544.4	0	119.707	266.016	386.646	512.891			544.4	71.8243	79.8048	69.5963	61.5469
544.5	0	118.828	264.063	385.156	512.109			544.5	71.297	79.2189	69.3281	61.4531
544.6	0	118.62	263.599	383.911	510.4			544.6	71.1718	79.0797	69.104	61.248
544.7	0	118.477	263.281	383.594	507.422			544.7	71.0859	78.9843	69.0469	60.8906
544.8	0	118.301	262.891	383.203	506.25			544.8	70.9806	78.8673	68.9765	60.75
544.9	0	117.949	262.109	381.25	504.297			544.9	70.7695	78.6327	68.625	60.5156
545	0	117.63	261.401	380.933	503.589			545	70.5783	78.4203	68.5679	60.4307
545.1	0	116.895	259.766	379.37	501.953			545.1	70.1368	77.9298	68.2866	60.2344
545.2	0	117.213	260.474	378.125	501.172			545.2	70.328	78.1422	68.0625	60.1406
545.3	0	116.191	258.203	376.172	498.047			545.3	69.7148	77.4609	67.711	59.7656
545.4	0	115.983	257.739	375.244	497.974			545.4	69.5896	77.3217	67.5439	59.7569
545.5	0	115.84	257.422	374.609	496.484			545.5	69.5039	77.2266	67.4296	59.5781
545.6	0	115.521	256.714	373.901	495.776			545.6	69.3128	77.0142	67.3022	59.4931
545.7	0	115.312	256.25	372.266	494.141			545.7	69.1875	76.875	67.0079	59.2969
545.8	0	114.785	255.078	369.604	492.188			545.8	68.8711	76.5234	66.5287	59.0626
545.9	0	114.61	254.688	368.75	491.797			545.9	68.7658	76.4064	66.375	59.0156
546	0	114.258	253.906	367.969	489.844			546	68.5546	76.1718	66.2344	58.7813
546.1	0	114.225	253.833	368.677	490.942			546.1	68.5349	76.1499	66.3619	58.913
546.2	0	113.906	253.125	368.359	489.063			546.2	68.3438	75.9375	66.3046	58.6876
546.3	0	113.555	252.344	367.188	487.109			546.3	68.1329	75.7032	66.0938	58.4531
546.4	0	113.027	251.172	365.308	486.328			546.4	67.8164	75.3516	65.7554	58.3594
546.5	0	112.676	250.391	364.844	485.156			546.5	67.6056	75.1173	65.6719	58.2187
546.6	0	112.357	249.683	364.526	484.839			546.6	67.4144	74.9049	65.6147	58.1807
546.7	0	112.5	250	363.672	483.203			546.7	67.5	75	65.461	57.9844
546.8	0	112.291	249.536	363.208	483.521			546.8	67.3747	74.8608	65.3774	58.0225
546.9	0	112.181	249.292	363.208	481.323			546.9	67.3088	74.7876	65.3774	57.7588
547	0	111.764	248.364	360.938	479.688			547	67.0583	74.5092	64.9688	57.5626
547.1	0	111.621	248.047	360.938	478.906			547.1	66.9727	74.4141	64.9688	57.4687
547.2	0	111.094	246.875	358.984	477.734			547.2	66.6563	74.0625	64.6171	57.3281
547.3	0	111.27	247.266	360.864	477.661			547.3	66.7618	74.1798	64.9555	57.3193
547.4	0	111.412	247.583	359.375	476.172			547.4	66.8474	74.2749	64.6875	57.1406
547.5	0	111.127	246.948	358.667	476.636			547.5	66.676	74.0844	64.5601	57.1963
547.6	0	110.742	246.094	357.495	475			547.6	66.4454	73.8282	64.3491	57
547.7	0	110.742	246.094	357.031	475			547.7	66.4454	73.8282	64.2656	57
547.8	0	110.391	245.313	356.25	474.219			547.8	66.2345	73.5939	64.125	56.9063
547.9	0	110.391	245.313	355.078	473.047			547.9	66.2345	73.5939	63.914	56.7656
548	0	110.215	244.922	355.859	471.875			548	66.1289	73.4766	64.0546	56.625
548.1	0	109.655	243.677	354.932	472.583			548.1	65.7928	73.1031	63.8878	56.71
548.2	0	109.864	244.141	354.297	471.094			548.2	65.9181	73.2423	63.7735	56.5313
548.3	0	110.039	244.531	354.297	471.094			548.3	66.0234	73.3593	63.7735	56.5313
548.4	0	109.72	243.823	353.979	470.776			548.4	65.8322	73.1469	63.7162	56.4931
548.5	0	109.336	242.969	354.297	469.922			548.5	65.6017	72.8907	63.7735	56.3906
548.6	0	109.336	242.969	352.344	469.141			548.6	65.6017	72.8907	63.4219	56.2969
548.7	0	109.336	242.969	351.245	468.75			548.7	65.6017	72.8907	63.2241	56.25
548.8	0	109.655	243.677	350.708	468.677			548.8	65.7928	73.1031	63.1274	56.2412
548.9	0	109.336	242.969	350	467.969			548.9	65.6017	72.8907	63	56.1563
549	0	108.666	241.479	350	466.797			549	65.1994	72.4437	63	56.0156
549.1	0	107.93	239.844	348.047	466.016			549.1	64.7579	71.9532	62.6485	55.9219
549.2	0	108.457	241.016	349.219	465.552			549.2	65.0743	72.3048	62.8594	55.8662
549.3	0	107.787	239.526	347.729	464.917			549.3	64.672	71.8578	62.5912	55.79
549.4	0	107.93	239.844	346.875	464.526			549.4	64.7579	71.9532	62.4375	55.7431
549.5	0	107.578	239.063	346.094	462.427			549.5	64.547	71.7189	62.2969	55.4912
549.6	0	107.402	238.672	345.703	460.938			549.6	64.4414	71.6016	62.2265	55.3126
549.7	0	107.512	238.916	347.51	461.646			549.7	64.5073	71.6748	62.5518	55.3975
549.8	0	107.227	238.281	346.558	461.328			549.8	64.3359	71.4843	62.3804	55.3594
549.9	0	107.117	238.037	345.386	460.62			549.9	64.27	71.4111	62.1695	55.2744
550	0	107.194	238.208	346.411	459.766			550	64.3162	71.4624	62.354	55.1719
550.1	0	107.051	237.891	345.703	459.766			550.1	64.2306	71.3673	62.2265	55.1719
550.2	0	107.051	237.891	346.094	460.156			550.2	64.2306	71.3673	62.2969	55.2187
550.3	0	107.051	237.891	344.922	457.813			550.3	64.2306	71.3673	62.086	54.9376
550.4	0	106.699	237.109	345.313	457.031			550.4	64.0195	71.1327	62.1563	54.8437
550.5	0	107.018	237.817	343.677	456.958			550.5	64.2106	71.3451	61.8619	54.835
550.6	0	107.227	238.281	344.141	457.031			550.6	64.3359	71.4843	61.9454	54.8437
550.7	0	106.908	237.573	343.433	456.714			550.7	64.1447	71.2719	61.8179	54.8057
550.8	0	107.051	237.891	344.141	457.031			550.8	64.2306	71.3673	61.9454	54.8437
550.9	0	107.051	237.891	342.188	454.37			550.9	64.2306	71.3673	61.5938	54.5244
551	0	106.699	237.109	341.016	452.734			551	64.0195	71.1327	61.3829	54.3281
551.1	0	106.524	236.719	341.724	453.442			551.1	63.9142	71.0157	61.5103	54.413
551.2	0	106.732	237.183	341.479	453.198			551.2	64.0394	71.1549	61.4662	54.3838
551.3	0	106.524	236.719	340.625	451.099			551.3	63.9142	71.0157	61.3125	54.1319
551.4	0	106.842	237.427	341.724	451.88			551.4	64.1053	71.2281	61.5103	54.2256
551.5	0	107.051	237.891	341.016	451.172			551.5	64.2306	71.3673	61.3829	54.1406
551.6	0	106.842	237.427	341.797	450.781			551.6	64.1053	71.2281	61.5235	54.0937
551.7	0	106.908	237.573	341.479	450.464			551.7	64.1447	71.2719	61.4662	54.0557
551.8	0	107.051	237.891	341.797	450.781			551.8	64.2306	71.3673	61.5235	54.0937
551.9	0	107.051	237.891	341.016	450			551.9	64.2306	71.3673	61.3829	54
552	0	106.842	237.427	340.552	448.828			552	64.1053	71.2281	61.2994	53.8594
552.1	0	106.699	237.109	341.016	448.047			552.1	64.0195	71.1327	61.3829	53.7656
552.2	0	106.524	236.719	339.844	447.656			552.2	63.9142	71.0157	61.1719	53.7187
552.3	0	107.051	237.891	341.016	446.875			552.3	64.2306	71.3673	61.3829	53.625
552.4	0	107.018	237.817	339.771	445.947			552.4	64.2106	71.3451	61.1588	53.5136
552.5	0	107.227	238.281	340.234	445.313			552.5	64.3359	71.4843	61.2421	53.4376
552.6	0	106.589	236.865	339.526	444.604			552.6	63.9536	71.0595	61.1147	53.3525
552.7	0	107.051	237.891	340.234	444.141			552.7	64.2306	71.3673	61.2421	53.2969
[truncated: 973 more rows]

## Sheet: 6B
Wavelength	WT - DppA				Wavelength	R179A - DppA
320	0.131				320	0.071
330	0.119				330	0.061
340	0.111				340	0.053
350	0.11				350	0.049
360	0.114				360	0.047
370	0.118				370	0.046
380	0.116				380	0.043
390	0.125				390	0.042
400	0.157				400	0.051
410	0.211				410	0.066
420	0.209				420	0.07
430	0.165				430	0.066
440	0.139				440	0.061
450	0.123				450	0.056
460	0.112				460	0.051
470	0.104				470	0.047
480	0.099				480	0.043
490	0.093				490	0.04
500	0.091				500	0.039
510	0.09				510	0.038
520	0.09				520	0.037
530	0.088				530	0.035
540	0.088				540	0.034
550	0.086				550	0.034
560	0.083				560	0.032
570	0.08				570	0.03
580	0.076				580	0.029
590	0.073				590	0.027
600	0.069				600	0.026
610	0.067				610	0.025
620	0.067				620	0.025
630	0.067				630	0.025
640	0.068				640	0.024
650	0.069				650	0.025
660	0.066				660	0.023
670	0.064				670	0.023
680	0.063				680	0.021
690	0.06				690	0.02
700	0.06				700	0.019

## Sheet: 6C
	Hb	wt
	Day	1	2	3	Avg	Sem
	0	0.06	0.05	0.07	0.06	0.0057735
	1	0.05	0.07	0.09	0.07	0.011547
	3	0.09	0.07	0.08	0.08	0.0057735
	5	0.1	0.13	0.14	0.123333	0.0120185
	7	0.21	0.15	0.172	0.177333	0.0175246
	9	0.266	0.21	0.266	0.247333	0.0186667
	11	0.414	0.29	0.3538	0.3526	0.0358007
	13	0.65	0.55	0.56	0.586667	0.031798
	15	0.88	0.69	0.7865	0.7855	0.0548506
	17	1.05	0.861	0.98	0.963667	0.0551674
	19	1.19	1.04	1.187	1.139	0.0495076
	21	1.333	1.21	1.2	1.24767	0.0427642
	23	1.35	1.27	1.35	1.32333	0.0266667
	25	1.38	1.29	1.37	1.34667	0.02848
	27	1.41	1.29	1.35	1.35	0.034641
	29	1.3	1.37	1.37	1.34667	0.0233333
	Hb	Δdpp
	Day	1	2	3	Avg	Sem
	0	0.06	0.06	0.06	0.06	0
	1	0.06	0.06	0.06	0.06	0
	3	0.07	0.06	0.07	0.0666667	0.00333333
	5	0.06	0.06	0.08	0.0666667	0.00666667
	7	0.08	0.09	0.1	0.09	0.0057735
	9	0.09	0.13	0.13	0.116667	0.0133333
	11	0.1	0.09	0.12	0.103333	0.00881917
	13	0.1	0.09	0.12	0.103333	0.00881917
	15	0.09	0.14	0.11	0.113333	0.0145297
	17	0.12	0.14	0.09	0.116667	0.0145297
	19	0.1	0.11	0.08	0.0966667	0.00881917
	21	0.1027	0.11	0.09	0.1009	0.00584323
	23	0.14	0.12	0.14	0.133333	0.00666667
	25	0.15	0.09	0.09	0.11	0.02
	27	0.16	0.09	0.16	0.136667	0.0233333
	29	0.15	0.09	0.16	0.133333	0.0218581
	Hb	dpp+
	Day	1	2	3	Avg	Sem
	0	0.06	0.06	0.06	0.06	0
	1	0.07	0.06	0.07	0.0666667	0.00333333
	3	0.11	0.05	0.1	0.0866667	0.0185592
	5	0.143	0.08	0.13	0.117667	0.0192036
	7	0.195	0.1	0.17	0.155	0.0284312
	9	0.25	0.17	0.26	0.226667	0.02848
	11	0.366	0.217	0.31	0.297667	0.0434524
	13	0.51	0.41	0.55	0.49	0.0416333
	15	0.814	0.635	0.813	0.754	0.0595007
	17	0.89	0.747	0.79	0.809	0.0423596
	19	1.05	0.943	1.09	1.02767	0.0438799
	21	1.255	1.028	1.1	1.12767	0.0669735
	23	1.375	1.123	1.301	1.26633	0.0747826
	25	1.343	1.19	1.311	1.28133	0.0465916
	27	1.285	1.186	1.17	1.21367	0.0359645
	29	1.266	1.099	1.245	1.20333	0.0525177
	Hb	R179A+
	Day	1	2	3	Avg	Sem
	0	0.05	0.05	0.05	0.05	4.90654e-18
	1	0.06	0.06	0.06	0.06	0
	3	0.08	0.08	0.08	0.08	0
	5	0.09	0.08	0.1	0.09	0.0057735
	7	0.244	0.0343	0.1	0.1261	0.0619258
	9	0.279	0.154	0.09	0.174333	0.0554987
	11	0.283	0.112	0.267	0.220667	0.0545293
	13	0.315	0.126	0.274	0.238333	0.0574002
	15	0.343	0.133	0.292	0.256	0.0632376
	17	0.313	0.163	0.248	0.241333	0.0434294
	19	0.313	0.163	0.248	0.241333	0.0434294
	21	0.356	0.12	0.335	0.270333	0.0754107
	23	0.2587	0.31	0.222	0.263567	0.0255197
	25	0.2	0.33	0.42	0.316667	0.0638575
	27	0.191	0.235	0.435	0.287	0.0750822
	29	0.2	0.35	0.2808	0.276933	0.0433444

[truncated: 11 more sheets: 6D, 7A & 7B, 7C, 8A, 8B, 8C, S2, S4, S5, S6C, S8C]
